# Supplementary material for: Community perspectives regarding brain-computer interfaces: A cross-sectional study of community-dwelling adults in the UK
Source: PLOS Digit Health. 2025 Feb 5;4(2):e0000524. doi: 10.1371/journal.pdig.0000524 (PMC11798465; doi:10.1371/journal.pdig.0000524)
Supplement: S3 File — (XLS) [file pdig.0000524.s003.xls]

## Sheet: Sheet1
Please confirm you agree with the below statements: I confirm that I have read & understand the participant information sheet version 0.2 dated 22/11/2023 for the above study & have had the opportunity to ask questions which have been answered fully I understand that my participation is voluntary & I am free to withdraw at any time, without giving any reason & without my legal rights nor healthca…	Have you ever used a Brain Computer Interface (BCI)?	What type of BCI technology have you been using? (Please select all that apply)	What type of BCI technology have you been using? (Please select all that apply)	What type of BCI technology have you been using? (Please select all that apply)	What type of BCI technology have you been using? (Please select all that apply)	What type of BCI technology have you been using? (Please select all that apply)	What type of BCI technology have you been using? (Please select all that apply) - I'm not sure	For what purpose have you been using a BCI? (Please select all that apply) - Selected Choice - For medical purposes (please specify)	For what purpose have you been using a BCI? (Please select all that apply) - Selected Choice - For medical purposes (please specify)	For what purpose have you been using a BCI? (Please select all that apply) - For non-medical purposes (please specify) - Text	For what purpose have you been using a BCI? (Please select all that apply) - For non-medical purposes (please specify) - Text	How much do you know about BCIs? Please select the option that best describes you.	Which of the following BCI devices have you heard about? (You can select more than one) - Selected Choice - Hearing aid with brain implant component	Which of the following BCI devices have you heard about? (You can select more than one) - Selected Choice - Neuralink (Owned by Elon Musk)	Which of the following BCI devices have you heard about? (You can select more than one) - Selected Choice - Synchron (Stentrode)	Which of the following BCI devices have you heard about? (You can select more than one) - Selected Choice - Others (please specify)	Which of the following BCI devices have you heard about? (You can select more than one) - Others (please specify) - Text	Which of the following BCI technologies have you heard about? (Please select all that apply) - Electroencephalography (EEG)	Which of the following BCI technologies have you heard about? (Please select all that apply) - Magnetoencephalography (MEG)	Which of the following BCI technologies have you heard about? (Please select all that apply)	Which of the following BCI technologies have you heard about? (Please select all that apply)	Which of the following BCI technologies have you heard about? (Please select all that apply)	Which of the following BCI technologies have you heard about? (Please select all that apply) - None of the above	Where have you heard or read about BCIs? - Selected Choice - In the news (on TV, radio, online or printed newspaper)	Where have you heard or read about BCIs? - Selected Choice -	Where have you heard or read about BCIs? - Selected Choice -	Where have you heard or read about BCIs? - Selected Choice -	Where have you heard or read about BCIs? - Selected Choice	Where have you heard or read about BCIs? - Selected Choice	Where have you heard or read about BCIs? - Selected Choice	Where have you heard or read about BCIs? - Selected Choice - Other (please specify)	Where have you heard or read about BCIs? - Other (please specify) - Text	In which of the following fields do you think BCIs are already being used? (Please select all that apply) - Selected Choice - Health care & assistive technology (e.g.: to support patients with paralysis or for stroke rehabilitation)	In which of the following fields do you think BCIs are already being used? (Please select all that apply) - Selected Choice - Education & learning (e.g.: to address learning disabilities)	In which of the following fields do you think BCIs are already being used? (Please select all that apply) - Selected Choice - Entertainment & recreational use (e.g.: for gaming or sports)	In which of the following fields do you think BCIs are already being used? (Please select all that apply) - Selected Choice - Workplace (e.g.: to track & improve productivity)	In which of the following fields do you think BCIs are already being used? (Please select all that apply) - Selected Choice - Marketing & commerce (e.g.: for targeted advertisement & personalised needs assessments)	In which of the following fields do you think BCIs are already being used? (Please select all that apply) - Selected Choice - Military, police & security use (e.g.: lie detection)	In which of the following fields do you think BCIs are already being used? (Please select all that apply) - Selected Choice - Other (please specify)	In which of the following fields do you think BCIs are already being used? (Please select all that apply) - Other (please specify) - Text	In which of the following fields do you think BCIs are currently being designed & tested (still at the experimental stage & not yet being used)? (Please select all that apply) - Selected Choice - Health care & assistive technology (e.g.: to support patients with paralysis, stroke)	In which of the following fields do you think BCIs are currently being designed & tested (still at the experimental stage & not yet being used)? (Please select all that apply) - Selected Choice - Education & learning (e.g.: to address learning disabilities)	In which of the following fields do you think BCIs are currently being designed & tested (still at the experimental stage & not yet being used)? (Please select all that apply) - Selected Choice - Entertainment & recreational use (e.g.: gaming, sports)	In which of the following fields do you think BCIs are currently being designed & tested (still at the experimental stage & not yet being used)? (Please select all that apply) - Selected Choice - Workplace (e.g.: to track & improve productivity)	In which of the following fields do you think BCIs are currently being designed & tested (still at the experimental stage & not yet being used)? (Please select all that apply) - Selected Choice - Marketing & commerce (e.g.: for targeted advertisements)	In which of the following fields do you think BCIs are currently being designed & tested (still at the experimental stage & not yet being used)? (Please select all that apply) - Selected Choice - Military, police & security use (e.g.: lie detection)	In which of the following fields do you think BCIs are currently being designed & tested (still at the experimental stage & not yet being used)? (Please select all that apply) - Selected Choice - Other (please specify)	In which of the following fields do you think BCIs are currently being designed & tested (still at the experimental stage & not yet being used)? (Please select all that apply) - Other (please specify) - Text	In which of the following fields do you think BCIs should be designed, tested & used? (Please select all that apply) - Selected Choice - Health care & assistive technology (e.g.: to support patients with paralysis, stroke)
Yes	No, never											I don't know much but I have already heard of BCIs	Hearing aid with brain implant component					Electroencephalography (EEG)			Functional magnetic resonance imaging (fMRI)			In the news (on TV, radio, online or printed newspaper)		From friends & family							Health care & assistive technology (e.g.: to support patients with paralysis or for stroke rehabilitation)	Education & learning (e.g.: to address learning disabilities)								Education & learning (e.g.: to address learning disabilities)							Health care & assistive technology (e.g.: to support patients with paralysis, stroke)
Yes	No, never											Nothing, I had never heard of BCIs before																					Health care & assistive technology (e.g.: to support patients with paralysis or for stroke rehabilitation)	Education & learning (e.g.: to address learning disabilities)							Health care & assistive technology (e.g.: to support patients with paralysis, stroke)	Education & learning (e.g.: to address learning disabilities)	Entertainment & recreational use (e.g.: gaming, sports)	Workplace (e.g.: to track & improve productivity)		Military, police & security use (e.g.: lie detection)			Health care & assistive technology (e.g.: to support patients with paralysis, stroke)
Yes	No, never											I don't know much but I have already heard of BCIs	Hearing aid with brain implant component					Electroencephalography (EEG)											Through advertisement				Health care & assistive technology (e.g.: to support patients with paralysis or for stroke rehabilitation)	Education & learning (e.g.: to address learning disabilities)							Health care & assistive technology (e.g.: to support patients with paralysis, stroke)	Education & learning (e.g.: to address learning disabilities)							Health care & assistive technology (e.g.: to support patients with paralysis, stroke)
Yes	No, never											I don't know much but I have already heard of BCIs	Hearing aid with brain implant component	Neuralink (Owned by Elon Musk)									None of the above	In the news (on TV, radio, online or printed newspaper)	On online forums								Health care & assistive technology (e.g.: to support patients with paralysis or for stroke rehabilitation)	Education & learning (e.g.: to address learning disabilities)									Entertainment & recreational use (e.g.: gaming, sports)			Military, police & security use (e.g.: lie detection)			Health care & assistive technology (e.g.: to support patients with paralysis, stroke)
Yes	No, never											Nothing, I had never heard of BCIs before																					Health care & assistive technology (e.g.: to support patients with paralysis or for stroke rehabilitation)	Education & learning (e.g.: to address learning disabilities)		Workplace (e.g.: to track & improve productivity)							Entertainment & recreational use (e.g.: gaming, sports)		Marketing & commerce (e.g.: for targeted advertisements)	Military, police & security use (e.g.: lie detection)			Health care & assistive technology (e.g.: to support patients with paralysis, stroke)
Yes	No, never											Nothing, I had never heard of BCIs before																					Health care & assistive technology (e.g.: to support patients with paralysis or for stroke rehabilitation)	Education & learning (e.g.: to address learning disabilities)															Health care & assistive technology (e.g.: to support patients with paralysis, stroke)
Yes	No, never											Nothing, I had never heard of BCIs before																					Health care & assistive technology (e.g.: to support patients with paralysis or for stroke rehabilitation)								Health care & assistive technology (e.g.: to support patients with paralysis, stroke)	Education & learning (e.g.: to address learning disabilities)		Workplace (e.g.: to track & improve productivity)		Military, police & security use (e.g.: lie detection)			Health care & assistive technology (e.g.: to support patients with paralysis, stroke)
Yes	No, never											I don't know much but I have already heard of BCIs	Hearing aid with brain implant component	Neuralink (Owned by Elon Musk)							Functional magnetic resonance imaging (fMRI)			In the news (on TV, radio, online or printed newspaper)	On online forums						Other (please specify)	social media	Health care & assistive technology (e.g.: to support patients with paralysis or for stroke rehabilitation)	Education & learning (e.g.: to address learning disabilities)				Military, police & security use (e.g.: lie detection)			Health care & assistive technology (e.g.: to support patients with paralysis, stroke)		Entertainment & recreational use (e.g.: gaming, sports)	Workplace (e.g.: to track & improve productivity)		Military, police & security use (e.g.: lie detection)			Health care & assistive technology (e.g.: to support patients with paralysis, stroke)
Yes	No, never											I don't know much but I have already heard of BCIs									Functional magnetic resonance imaging (fMRI)							From my GP, nurse, or another healthcare professional					Health care & assistive technology (e.g.: to support patients with paralysis or for stroke rehabilitation)	Education & learning (e.g.: to address learning disabilities)				Military, police & security use (e.g.: lie detection)			Health care & assistive technology (e.g.: to support patients with paralysis, stroke)	Education & learning (e.g.: to address learning disabilities)	Entertainment & recreational use (e.g.: gaming, sports)			Military, police & security use (e.g.: lie detection)			Health care & assistive technology (e.g.: to support patients with paralysis, stroke)
Yes	No, never											Nothing, I had never heard of BCIs before																					Health care & assistive technology (e.g.: to support patients with paralysis or for stroke rehabilitation)	Education & learning (e.g.: to address learning disabilities)	Entertainment & recreational use (e.g.: for gaming or sports)	Workplace (e.g.: to track & improve productivity)	Marketing & commerce (e.g.: for targeted advertisement & personalised needs assessments)	Military, police & security use (e.g.: lie detection)			Health care & assistive technology (e.g.: to support patients with paralysis, stroke)	Education & learning (e.g.: to address learning disabilities)	Entertainment & recreational use (e.g.: gaming, sports)	Workplace (e.g.: to track & improve productivity)	Marketing & commerce (e.g.: for targeted advertisements)	Military, police & security use (e.g.: lie detection)			Health care & assistive technology (e.g.: to support patients with paralysis, stroke)
Yes	No, never											Nothing, I had never heard of BCIs before																					Health care & assistive technology (e.g.: to support patients with paralysis or for stroke rehabilitation)	Education & learning (e.g.: to address learning disabilities)				Military, police & security use (e.g.: lie detection)			Health care & assistive technology (e.g.: to support patients with paralysis, stroke)	Education & learning (e.g.: to address learning disabilities)	Entertainment & recreational use (e.g.: gaming, sports)	Workplace (e.g.: to track & improve productivity)	Marketing & commerce (e.g.: for targeted advertisements)	Military, police & security use (e.g.: lie detection)			Health care & assistive technology (e.g.: to support patients with paralysis, stroke)
Yes	No, never											Nothing, I had never heard of BCIs before																					Health care & assistive technology (e.g.: to support patients with paralysis or for stroke rehabilitation)	Education & learning (e.g.: to address learning disabilities)	Entertainment & recreational use (e.g.: for gaming or sports)			Military, police & security use (e.g.: lie detection)			Health care & assistive technology (e.g.: to support patients with paralysis, stroke)	Education & learning (e.g.: to address learning disabilities)	Entertainment & recreational use (e.g.: gaming, sports)	Workplace (e.g.: to track & improve productivity)		Military, police & security use (e.g.: lie detection)			Health care & assistive technology (e.g.: to support patients with paralysis, stroke)
Yes	No, never											I don't know much but I have already heard of BCIs											None of the above	In the news (on TV, radio, online or printed newspaper)									Health care & assistive technology (e.g.: to support patients with paralysis or for stroke rehabilitation)									Education & learning (e.g.: to address learning disabilities)	Entertainment & recreational use (e.g.: gaming, sports)	Workplace (e.g.: to track & improve productivity)		Military, police & security use (e.g.: lie detection)			Health care & assistive technology (e.g.: to support patients with paralysis, stroke)
Yes	No, never											Nothing, I had never heard of BCIs before																					Health care & assistive technology (e.g.: to support patients with paralysis or for stroke rehabilitation)	Education & learning (e.g.: to address learning disabilities)												Military, police & security use (e.g.: lie detection)			Health care & assistive technology (e.g.: to support patients with paralysis, stroke)
Yes	No, never											Nothing, I had never heard of BCIs before																					Health care & assistive technology (e.g.: to support patients with paralysis or for stroke rehabilitation)									Education & learning (e.g.: to address learning disabilities)	Entertainment & recreational use (e.g.: gaming, sports)			Military, police & security use (e.g.: lie detection)			Health care & assistive technology (e.g.: to support patients with paralysis, stroke)
Yes	No, never											I don't know much but I have already heard of BCIs	Hearing aid with brain implant component	Neuralink (Owned by Elon Musk)									None of the above	In the news (on TV, radio, online or printed newspaper)	On online forums								Health care & assistive technology (e.g.: to support patients with paralysis or for stroke rehabilitation)	Education & learning (e.g.: to address learning disabilities)							Health care & assistive technology (e.g.: to support patients with paralysis, stroke)	Education & learning (e.g.: to address learning disabilities)	Entertainment & recreational use (e.g.: gaming, sports)	Workplace (e.g.: to track & improve productivity)		Military, police & security use (e.g.: lie detection)			Health care & assistive technology (e.g.: to support patients with paralysis, stroke)
Yes	No, never											Nothing, I had never heard of BCIs before																					Health care & assistive technology (e.g.: to support patients with paralysis or for stroke rehabilitation)	Education & learning (e.g.: to address learning disabilities)										Workplace (e.g.: to track & improve productivity)	Marketing & commerce (e.g.: for targeted advertisements)	Military, police & security use (e.g.: lie detection)			Health care & assistive technology (e.g.: to support patients with paralysis, stroke)
Yes	No, never											Nothing, I had never heard of BCIs before																					Health care & assistive technology (e.g.: to support patients with paralysis or for stroke rehabilitation)									Education & learning (e.g.: to address learning disabilities)							Health care & assistive technology (e.g.: to support patients with paralysis, stroke)
Yes	No, never											I don't know much but I have already heard of BCIs						Electroencephalography (EEG)			Functional magnetic resonance imaging (fMRI)			In the news (on TV, radio, online or printed newspaper)				From my GP, nurse, or another healthcare professional					Health care & assistive technology (e.g.: to support patients with paralysis or for stroke rehabilitation)									Education & learning (e.g.: to address learning disabilities)	Entertainment & recreational use (e.g.: gaming, sports)						Health care & assistive technology (e.g.: to support patients with paralysis, stroke)
Yes	No, never											Nothing, I had never heard of BCIs before																					Health care & assistive technology (e.g.: to support patients with paralysis or for stroke rehabilitation)	Education & learning (e.g.: to address learning disabilities)		Workplace (e.g.: to track & improve productivity)						Education & learning (e.g.: to address learning disabilities)				Military, police & security use (e.g.: lie detection)			Health care & assistive technology (e.g.: to support patients with paralysis, stroke)
Yes	No, never											Nothing, I had never heard of BCIs before																					Health care & assistive technology (e.g.: to support patients with paralysis or for stroke rehabilitation)	Education & learning (e.g.: to address learning disabilities)	Entertainment & recreational use (e.g.: for gaming or sports)	Workplace (e.g.: to track & improve productivity)					Health care & assistive technology (e.g.: to support patients with paralysis, stroke)	Education & learning (e.g.: to address learning disabilities)	Entertainment & recreational use (e.g.: gaming, sports)			Military, police & security use (e.g.: lie detection)			Health care & assistive technology (e.g.: to support patients with paralysis, stroke)
Yes	No, never											Nothing, I had never heard of BCIs before																						Education & learning (e.g.: to address learning disabilities)										Workplace (e.g.: to track & improve productivity)
Yes	No, never											Nothing, I had never heard of BCIs before																					Health care & assistive technology (e.g.: to support patients with paralysis or for stroke rehabilitation)	Education & learning (e.g.: to address learning disabilities)	Entertainment & recreational use (e.g.: for gaming or sports)			Military, police & security use (e.g.: lie detection)							Marketing & commerce (e.g.: for targeted advertisements)	Military, police & security use (e.g.: lie detection)			Health care & assistive technology (e.g.: to support patients with paralysis, stroke)
Yes	No, never											I don't know much but I have already heard of BCIs	Hearing aid with brain implant component					Electroencephalography (EEG)						In the news (on TV, radio, online or printed newspaper)									Health care & assistive technology (e.g.: to support patients with paralysis or for stroke rehabilitation)								Health care & assistive technology (e.g.: to support patients with paralysis, stroke)	Education & learning (e.g.: to address learning disabilities)				Military, police & security use (e.g.: lie detection)			Health care & assistive technology (e.g.: to support patients with paralysis, stroke)
Yes	No, never											Nothing, I had never heard of BCIs before																											Other (please specify)	Unsure							Other (please specify)	Unsure	Health care & assistive technology (e.g.: to support patients with paralysis, stroke)
Yes	No, never											Nothing, I had never heard of BCIs before																					Health care & assistive technology (e.g.: to support patients with paralysis or for stroke rehabilitation)									Education & learning (e.g.: to address learning disabilities)			Marketing & commerce (e.g.: for targeted advertisements)				Health care & assistive technology (e.g.: to support patients with paralysis, stroke)
Yes	No, never											Nothing, I had never heard of BCIs before																										Military, police & security use (e.g.: lie detection)			Health care & assistive technology (e.g.: to support patients with paralysis, stroke)	Education & learning (e.g.: to address learning disabilities)		Workplace (e.g.: to track & improve productivity)					Health care & assistive technology (e.g.: to support patients with paralysis, stroke)
Yes	No, never											I don't know much but I have already heard of BCIs	Hearing aid with brain implant component	Neuralink (Owned by Elon Musk)				Electroencephalography (EEG)			Functional magnetic resonance imaging (fMRI)			In the news (on TV, radio, online or printed newspaper)									Health care & assistive technology (e.g.: to support patients with paralysis or for stroke rehabilitation)		Entertainment & recreational use (e.g.: for gaming or sports)	Workplace (e.g.: to track & improve productivity)		Military, police & security use (e.g.: lie detection)			Health care & assistive technology (e.g.: to support patients with paralysis, stroke)					Military, police & security use (e.g.: lie detection)			Health care & assistive technology (e.g.: to support patients with paralysis, stroke)
Yes	No, never											Nothing, I had never heard of BCIs before																					Health care & assistive technology (e.g.: to support patients with paralysis or for stroke rehabilitation)	Education & learning (e.g.: to address learning disabilities)							Health care & assistive technology (e.g.: to support patients with paralysis, stroke)	Education & learning (e.g.: to address learning disabilities)		Workplace (e.g.: to track & improve productivity)		Military, police & security use (e.g.: lie detection)			Health care & assistive technology (e.g.: to support patients with paralysis, stroke)
Yes	No, never											I don't know much but I have already heard of BCIs	Hearing aid with brain implant component					Electroencephalography (EEG)			Functional magnetic resonance imaging (fMRI)	Electrocorticography (ECoG), a type of intracranial electroencephalography (iEEG)						From my GP, nurse, or another healthcare professional		In the scientific literature			Health care & assistive technology (e.g.: to support patients with paralysis or for stroke rehabilitation)		Entertainment & recreational use (e.g.: for gaming or sports)							Education & learning (e.g.: to address learning disabilities)				Military, police & security use (e.g.: lie detection)			Health care & assistive technology (e.g.: to support patients with paralysis, stroke)
Yes	No, never											I don't know much but I have already heard of BCIs	Hearing aid with brain implant component								Functional magnetic resonance imaging (fMRI)			In the news (on TV, radio, online or printed newspaper)									Health care & assistive technology (e.g.: to support patients with paralysis or for stroke rehabilitation)		Entertainment & recreational use (e.g.: for gaming or sports)	Workplace (e.g.: to track & improve productivity)	Marketing & commerce (e.g.: for targeted advertisement & personalised needs assessments)				Health care & assistive technology (e.g.: to support patients with paralysis, stroke)	Education & learning (e.g.: to address learning disabilities)	Entertainment & recreational use (e.g.: gaming, sports)	Workplace (e.g.: to track & improve productivity)	Marketing & commerce (e.g.: for targeted advertisements)	Military, police & security use (e.g.: lie detection)			Health care & assistive technology (e.g.: to support patients with paralysis, stroke)
Yes	No, never											Nothing, I had never heard of BCIs before																					Health care & assistive technology (e.g.: to support patients with paralysis or for stroke rehabilitation)					Military, police & security use (e.g.: lie detection)				Education & learning (e.g.: to address learning disabilities)	Entertainment & recreational use (e.g.: gaming, sports)	Workplace (e.g.: to track & improve productivity)	Marketing & commerce (e.g.: for targeted advertisements)				Health care & assistive technology (e.g.: to support patients with paralysis, stroke)
Yes	No, never											Nothing, I had never heard of BCIs before																					Health care & assistive technology (e.g.: to support patients with paralysis or for stroke rehabilitation)					Military, police & security use (e.g.: lie detection)			Health care & assistive technology (e.g.: to support patients with paralysis, stroke)	Education & learning (e.g.: to address learning disabilities)			Marketing & commerce (e.g.: for targeted advertisements)				Health care & assistive technology (e.g.: to support patients with paralysis, stroke)
Yes	No, never											Nothing, I had never heard of BCIs before																					Health care & assistive technology (e.g.: to support patients with paralysis or for stroke rehabilitation)	Education & learning (e.g.: to address learning disabilities)							Health care & assistive technology (e.g.: to support patients with paralysis, stroke)	Education & learning (e.g.: to address learning disabilities)							Health care & assistive technology (e.g.: to support patients with paralysis, stroke)
Yes	No, never											Nothing, I had never heard of BCIs before																					Health care & assistive technology (e.g.: to support patients with paralysis or for stroke rehabilitation)								Health care & assistive technology (e.g.: to support patients with paralysis, stroke)								Health care & assistive technology (e.g.: to support patients with paralysis, stroke)
Yes	No, never											Nothing, I had never heard of BCIs before																					Health care & assistive technology (e.g.: to support patients with paralysis or for stroke rehabilitation)								Health care & assistive technology (e.g.: to support patients with paralysis, stroke)		Entertainment & recreational use (e.g.: gaming, sports)	Workplace (e.g.: to track & improve productivity)		Military, police & security use (e.g.: lie detection)			Health care & assistive technology (e.g.: to support patients with paralysis, stroke)
Yes	No, never											Nothing, I had never heard of BCIs before																					Health care & assistive technology (e.g.: to support patients with paralysis or for stroke rehabilitation)	Education & learning (e.g.: to address learning disabilities)				Military, police & security use (e.g.: lie detection)			Health care & assistive technology (e.g.: to support patients with paralysis, stroke)	Education & learning (e.g.: to address learning disabilities)				Military, police & security use (e.g.: lie detection)			Health care & assistive technology (e.g.: to support patients with paralysis, stroke)
Yes	Yes, but I no longer use it				Functional magnetic resonance imaging (fMRI)					For non-medical purposes (please specify)		I don't know much but I have already heard of BCIs	Hearing aid with brain implant component	Neuralink (Owned by Elon Musk)				Electroencephalography (EEG)			Functional magnetic resonance imaging (fMRI)			In the news (on TV, radio, online or printed newspaper)		From friends & family	From colleagues at work			In the scientific literature			Health care & assistive technology (e.g.: to support patients with paralysis or for stroke rehabilitation)					Military, police & security use (e.g.: lie detection)				Education & learning (e.g.: to address learning disabilities)		Workplace (e.g.: to track & improve productivity)	Marketing & commerce (e.g.: for targeted advertisements)				Health care & assistive technology (e.g.: to support patients with paralysis, stroke)
Yes	No, never											Nothing, I had never heard of BCIs before																					Health care & assistive technology (e.g.: to support patients with paralysis or for stroke rehabilitation)					Military, police & security use (e.g.: lie detection)			Health care & assistive technology (e.g.: to support patients with paralysis, stroke)								Health care & assistive technology (e.g.: to support patients with paralysis, stroke)
Yes	No, never											Nothing, I had never heard of BCIs before																					Health care & assistive technology (e.g.: to support patients with paralysis or for stroke rehabilitation)									Education & learning (e.g.: to address learning disabilities)	Entertainment & recreational use (e.g.: gaming, sports)	Workplace (e.g.: to track & improve productivity)					Health care & assistive technology (e.g.: to support patients with paralysis, stroke)
Yes	No, never											Nothing, I had never heard of BCIs before																					Health care & assistive technology (e.g.: to support patients with paralysis or for stroke rehabilitation)	Education & learning (e.g.: to address learning disabilities)				Military, police & security use (e.g.: lie detection)					Entertainment & recreational use (e.g.: gaming, sports)	Workplace (e.g.: to track & improve productivity)	Marketing & commerce (e.g.: for targeted advertisements)				Health care & assistive technology (e.g.: to support patients with paralysis, stroke)
Yes	No, never											Nothing, I had never heard of BCIs before																					Health care & assistive technology (e.g.: to support patients with paralysis or for stroke rehabilitation)			Workplace (e.g.: to track & improve productivity)		Military, police & security use (e.g.: lie detection)				Education & learning (e.g.: to address learning disabilities)	Entertainment & recreational use (e.g.: gaming, sports)						Health care & assistive technology (e.g.: to support patients with paralysis, stroke)
Yes	No, never											Nothing, I had never heard of BCIs before																					Health care & assistive technology (e.g.: to support patients with paralysis or for stroke rehabilitation)										Entertainment & recreational use (e.g.: gaming, sports)						Health care & assistive technology (e.g.: to support patients with paralysis, stroke)
Yes	No, never											Nothing, I had never heard of BCIs before																					Health care & assistive technology (e.g.: to support patients with paralysis or for stroke rehabilitation)					Military, police & security use (e.g.: lie detection)											Health care & assistive technology (e.g.: to support patients with paralysis, stroke)
Yes	No, never											I don't know much but I have already heard of BCIs	Hearing aid with brain implant component	Neuralink (Owned by Elon Musk)									None of the above	In the news (on TV, radio, online or printed newspaper)						In the scientific literature			Health care & assistive technology (e.g.: to support patients with paralysis or for stroke rehabilitation)								Health care & assistive technology (e.g.: to support patients with paralysis, stroke)	Education & learning (e.g.: to address learning disabilities)							Health care & assistive technology (e.g.: to support patients with paralysis, stroke)
Yes	No, never											Nothing, I had never heard of BCIs before																																	Marketing & commerce (e.g.: for targeted advertisements)	Military, police & security use (e.g.: lie detection)
Yes	No, never											Nothing, I had never heard of BCIs before																					Health care & assistive technology (e.g.: to support patients with paralysis or for stroke rehabilitation)	Education & learning (e.g.: to address learning disabilities)							Health care & assistive technology (e.g.: to support patients with paralysis, stroke)	Education & learning (e.g.: to address learning disabilities)				Military, police & security use (e.g.: lie detection)			Health care & assistive technology (e.g.: to support patients with paralysis, stroke)
Yes	No, never											Nothing, I had never heard of BCIs before																					Health care & assistive technology (e.g.: to support patients with paralysis or for stroke rehabilitation)	Education & learning (e.g.: to address learning disabilities)	Entertainment & recreational use (e.g.: for gaming or sports)		Marketing & commerce (e.g.: for targeted advertisement & personalised needs assessments)	Military, police & security use (e.g.: lie detection)						Workplace (e.g.: to track & improve productivity)	Marketing & commerce (e.g.: for targeted advertisements)				Health care & assistive technology (e.g.: to support patients with paralysis, stroke)
Yes	No, never											Nothing, I had never heard of BCIs before																					Health care & assistive technology (e.g.: to support patients with paralysis or for stroke rehabilitation)	Education & learning (e.g.: to address learning disabilities)		Workplace (e.g.: to track & improve productivity)							Entertainment & recreational use (e.g.: gaming, sports)			Military, police & security use (e.g.: lie detection)			Health care & assistive technology (e.g.: to support patients with paralysis, stroke)
Yes	No, never											I don't know much but I have already heard of BCIs		Neuralink (Owned by Elon Musk)									None of the above	In the news (on TV, radio, online or printed newspaper)									Health care & assistive technology (e.g.: to support patients with paralysis or for stroke rehabilitation)					Military, police & security use (e.g.: lie detection)			Health care & assistive technology (e.g.: to support patients with paralysis, stroke)		Entertainment & recreational use (e.g.: gaming, sports)	Workplace (e.g.: to track & improve productivity)	Marketing & commerce (e.g.: for targeted advertisements)	Military, police & security use (e.g.: lie detection)			Health care & assistive technology (e.g.: to support patients with paralysis, stroke)
Yes	No, never											I don't know much but I have already heard of BCIs		Neuralink (Owned by Elon Musk)									None of the above							In the scientific literature	Other (please specify)	Podcasts	Health care & assistive technology (e.g.: to support patients with paralysis or for stroke rehabilitation)								Health care & assistive technology (e.g.: to support patients with paralysis, stroke)	Education & learning (e.g.: to address learning disabilities)	Entertainment & recreational use (e.g.: gaming, sports)	Workplace (e.g.: to track & improve productivity)	Marketing & commerce (e.g.: for targeted advertisements)	Military, police & security use (e.g.: lie detection)			Health care & assistive technology (e.g.: to support patients with paralysis, stroke)
Yes	No, never											Nothing, I had never heard of BCIs before																					Health care & assistive technology (e.g.: to support patients with paralysis or for stroke rehabilitation)								Health care & assistive technology (e.g.: to support patients with paralysis, stroke)	Education & learning (e.g.: to address learning disabilities)	Entertainment & recreational use (e.g.: gaming, sports)	Workplace (e.g.: to track & improve productivity)	Marketing & commerce (e.g.: for targeted advertisements)	Military, police & security use (e.g.: lie detection)			Health care & assistive technology (e.g.: to support patients with paralysis, stroke)
Yes	No, never											Nothing, I had never heard of BCIs before																					Health care & assistive technology (e.g.: to support patients with paralysis or for stroke rehabilitation)	Education & learning (e.g.: to address learning disabilities)				Military, police & security use (e.g.: lie detection)						Workplace (e.g.: to track & improve productivity)					Health care & assistive technology (e.g.: to support patients with paralysis, stroke)
Yes	No, never											I don't know much but I have already heard of BCIs	Hearing aid with brain implant component	Neuralink (Owned by Elon Musk)				Electroencephalography (EEG)						In the news (on TV, radio, online or printed newspaper)		From friends & family							Health care & assistive technology (e.g.: to support patients with paralysis or for stroke rehabilitation)	Education & learning (e.g.: to address learning disabilities)							Health care & assistive technology (e.g.: to support patients with paralysis, stroke)	Education & learning (e.g.: to address learning disabilities)				Military, police & security use (e.g.: lie detection)			Health care & assistive technology (e.g.: to support patients with paralysis, stroke)
Yes	No, never											I don't know much but I have already heard of BCIs		Neuralink (Owned by Elon Musk)						Microelectrode arrays (MEAs)	Functional magnetic resonance imaging (fMRI)						From colleagues at work		Through advertisement				Health care & assistive technology (e.g.: to support patients with paralysis or for stroke rehabilitation)				Marketing & commerce (e.g.: for targeted advertisement & personalised needs assessments)				Health care & assistive technology (e.g.: to support patients with paralysis, stroke)		Entertainment & recreational use (e.g.: gaming, sports)			Military, police & security use (e.g.: lie detection)			Health care & assistive technology (e.g.: to support patients with paralysis, stroke)
Yes	No, never											Nothing, I had never heard of BCIs before																					Health care & assistive technology (e.g.: to support patients with paralysis or for stroke rehabilitation)		Entertainment & recreational use (e.g.: for gaming or sports)	Workplace (e.g.: to track & improve productivity)	Marketing & commerce (e.g.: for targeted advertisement & personalised needs assessments)	Military, police & security use (e.g.: lie detection)			Health care & assistive technology (e.g.: to support patients with paralysis, stroke)	Education & learning (e.g.: to address learning disabilities)	Entertainment & recreational use (e.g.: gaming, sports)			Military, police & security use (e.g.: lie detection)			Health care & assistive technology (e.g.: to support patients with paralysis, stroke)
Yes	No, never											Nothing, I had never heard of BCIs before																					Health care & assistive technology (e.g.: to support patients with paralysis or for stroke rehabilitation)					Military, police & security use (e.g.: lie detection)							Marketing & commerce (e.g.: for targeted advertisements)				Health care & assistive technology (e.g.: to support patients with paralysis, stroke)
Yes	No, never											Nothing, I had never heard of BCIs before																					Health care & assistive technology (e.g.: to support patients with paralysis or for stroke rehabilitation)								Health care & assistive technology (e.g.: to support patients with paralysis, stroke)								Health care & assistive technology (e.g.: to support patients with paralysis, stroke)
Yes	No, never											Nothing, I had never heard of BCIs before																																					Health care & assistive technology (e.g.: to support patients with paralysis, stroke)
Yes	No, never											Nothing, I had never heard of BCIs before																					Health care & assistive technology (e.g.: to support patients with paralysis or for stroke rehabilitation)	Education & learning (e.g.: to address learning disabilities)							Health care & assistive technology (e.g.: to support patients with paralysis, stroke)	Education & learning (e.g.: to address learning disabilities)							Health care & assistive technology (e.g.: to support patients with paralysis, stroke)
Yes	No, never											Nothing, I had never heard of BCIs before																					Health care & assistive technology (e.g.: to support patients with paralysis or for stroke rehabilitation)	Education & learning (e.g.: to address learning disabilities)	Entertainment & recreational use (e.g.: for gaming or sports)			Military, police & security use (e.g.: lie detection)						Workplace (e.g.: to track & improve productivity)	Marketing & commerce (e.g.: for targeted advertisements)				Health care & assistive technology (e.g.: to support patients with paralysis, stroke)
Yes	No, never											Nothing, I had never heard of BCIs before																					Health care & assistive technology (e.g.: to support patients with paralysis or for stroke rehabilitation)									Education & learning (e.g.: to address learning disabilities)	Entertainment & recreational use (e.g.: gaming, sports)			Military, police & security use (e.g.: lie detection)			Health care & assistive technology (e.g.: to support patients with paralysis, stroke)
Yes	No, never											Nothing, I had never heard of BCIs before																					Health care & assistive technology (e.g.: to support patients with paralysis or for stroke rehabilitation)					Military, police & security use (e.g.: lie detection)					Entertainment & recreational use (e.g.: gaming, sports)	Workplace (e.g.: to track & improve productivity)					Health care & assistive technology (e.g.: to support patients with paralysis, stroke)
Yes	No, never											Nothing, I had never heard of BCIs before																					Health care & assistive technology (e.g.: to support patients with paralysis or for stroke rehabilitation)	Education & learning (e.g.: to address learning disabilities)	Entertainment & recreational use (e.g.: for gaming or sports)	Workplace (e.g.: to track & improve productivity)	Marketing & commerce (e.g.: for targeted advertisement & personalised needs assessments)	Military, police & security use (e.g.: lie detection)			Health care & assistive technology (e.g.: to support patients with paralysis, stroke)	Education & learning (e.g.: to address learning disabilities)	Entertainment & recreational use (e.g.: gaming, sports)		Marketing & commerce (e.g.: for targeted advertisements)	Military, police & security use (e.g.: lie detection)			Health care & assistive technology (e.g.: to support patients with paralysis, stroke)
Yes	No, never											I don't know much but I have already heard of BCIs		Neuralink (Owned by Elon Musk)									None of the above	In the news (on TV, radio, online or printed newspaper)									Health care & assistive technology (e.g.: to support patients with paralysis or for stroke rehabilitation)					Military, police & security use (e.g.: lie detection)			Health care & assistive technology (e.g.: to support patients with paralysis, stroke)					Military, police & security use (e.g.: lie detection)			Health care & assistive technology (e.g.: to support patients with paralysis, stroke)
Yes	No, never											Nothing, I had never heard of BCIs before																					Health care & assistive technology (e.g.: to support patients with paralysis or for stroke rehabilitation)	Education & learning (e.g.: to address learning disabilities)		Workplace (e.g.: to track & improve productivity)										Military, police & security use (e.g.: lie detection)			Health care & assistive technology (e.g.: to support patients with paralysis, stroke)
Yes	No, never											Nothing, I had never heard of BCIs before																					Health care & assistive technology (e.g.: to support patients with paralysis or for stroke rehabilitation)	Education & learning (e.g.: to address learning disabilities)	Entertainment & recreational use (e.g.: for gaming or sports)		Marketing & commerce (e.g.: for targeted advertisement & personalised needs assessments)							Workplace (e.g.: to track & improve productivity)					Health care & assistive technology (e.g.: to support patients with paralysis, stroke)
Yes	No, never											Nothing, I had never heard of BCIs before																					Health care & assistive technology (e.g.: to support patients with paralysis or for stroke rehabilitation)								Health care & assistive technology (e.g.: to support patients with paralysis, stroke)								Health care & assistive technology (e.g.: to support patients with paralysis, stroke)
Yes	No, never											Nothing, I had never heard of BCIs before																					Health care & assistive technology (e.g.: to support patients with paralysis or for stroke rehabilitation)								Health care & assistive technology (e.g.: to support patients with paralysis, stroke)	Education & learning (e.g.: to address learning disabilities)	Entertainment & recreational use (e.g.: gaming, sports)			Military, police & security use (e.g.: lie detection)			Health care & assistive technology (e.g.: to support patients with paralysis, stroke)
Yes	No, never											I don't know much but I have already heard of BCIs	Hearing aid with brain implant component					Electroencephalography (EEG)						In the news (on TV, radio, online or printed newspaper)									Health care & assistive technology (e.g.: to support patients with paralysis or for stroke rehabilitation)		Entertainment & recreational use (e.g.: for gaming or sports)			Military, police & security use (e.g.: lie detection)			Health care & assistive technology (e.g.: to support patients with paralysis, stroke)	Education & learning (e.g.: to address learning disabilities)	Entertainment & recreational use (e.g.: gaming, sports)			Military, police & security use (e.g.: lie detection)			Health care & assistive technology (e.g.: to support patients with paralysis, stroke)
Yes	No, never											Nothing, I had never heard of BCIs before																					Health care & assistive technology (e.g.: to support patients with paralysis or for stroke rehabilitation)								Health care & assistive technology (e.g.: to support patients with paralysis, stroke)								Health care & assistive technology (e.g.: to support patients with paralysis, stroke)
Yes	Yes, but I no longer use it	Electroencephalography (EEG)						For medical purposes (please specify)	Research			I don't know much but I have already heard of BCIs			Synchron (Stentrode)			Electroencephalography (EEG)										From my GP, nurse, or another healthcare professional					Health care & assistive technology (e.g.: to support patients with paralysis or for stroke rehabilitation)				Marketing & commerce (e.g.: for targeted advertisement & personalised needs assessments)							Workplace (e.g.: to track & improve productivity)					Health care & assistive technology (e.g.: to support patients with paralysis, stroke)
Yes	No, never											Nothing, I had never heard of BCIs before																																					Health care & assistive technology (e.g.: to support patients with paralysis, stroke)
Yes	No, never											Nothing, I had never heard of BCIs before
Yes	No, never											I don't know much but I have already heard of BCIs											None of the above	In the news (on TV, radio, online or printed newspaper)									Health care & assistive technology (e.g.: to support patients with paralysis or for stroke rehabilitation)		Entertainment & recreational use (e.g.: for gaming or sports)			Military, police & security use (e.g.: lie detection)				Education & learning (e.g.: to address learning disabilities)		Workplace (e.g.: to track & improve productivity)					Health care & assistive technology (e.g.: to support patients with paralysis, stroke)
Yes	No, never											I don't know much but I have already heard of BCIs	Hearing aid with brain implant component	Neuralink (Owned by Elon Musk)							Functional magnetic resonance imaging (fMRI)			In the news (on TV, radio, online or printed newspaper)									Health care & assistive technology (e.g.: to support patients with paralysis or for stroke rehabilitation)	Education & learning (e.g.: to address learning disabilities)							Health care & assistive technology (e.g.: to support patients with paralysis, stroke)	Education & learning (e.g.: to address learning disabilities)	Entertainment & recreational use (e.g.: gaming, sports)	Workplace (e.g.: to track & improve productivity)	Marketing & commerce (e.g.: for targeted advertisements)	Military, police & security use (e.g.: lie detection)			Health care & assistive technology (e.g.: to support patients with paralysis, stroke)
Yes	No, never											I don't know much but I have already heard of BCIs		Neuralink (Owned by Elon Musk)				Electroencephalography (EEG)						In the news (on TV, radio, online or printed newspaper)	On online forums								Health care & assistive technology (e.g.: to support patients with paralysis or for stroke rehabilitation)									Education & learning (e.g.: to address learning disabilities)							Health care & assistive technology (e.g.: to support patients with paralysis, stroke)
Yes	No, never											Nothing, I had never heard of BCIs before																					Health care & assistive technology (e.g.: to support patients with paralysis or for stroke rehabilitation)								Health care & assistive technology (e.g.: to support patients with paralysis, stroke)								Health care & assistive technology (e.g.: to support patients with paralysis, stroke)
Yes	No, never											Nothing, I had never heard of BCIs before																					Health care & assistive technology (e.g.: to support patients with paralysis or for stroke rehabilitation)					Military, police & security use (e.g.: lie detection)					Entertainment & recreational use (e.g.: gaming, sports)	Workplace (e.g.: to track & improve productivity)	Marketing & commerce (e.g.: for targeted advertisements)				Health care & assistive technology (e.g.: to support patients with paralysis, stroke)
Yes	No, never											Nothing, I had never heard of BCIs before																										Military, police & security use (e.g.: lie detection)					Entertainment & recreational use (e.g.: gaming, sports)	Workplace (e.g.: to track & improve productivity)					Health care & assistive technology (e.g.: to support patients with paralysis, stroke)
Yes	No, never											Nothing, I had never heard of BCIs before																																					Health care & assistive technology (e.g.: to support patients with paralysis, stroke)
Yes	No, never											I don't know much but I have already heard of BCIs		Neuralink (Owned by Elon Musk)									None of the above	In the news (on TV, radio, online or printed newspaper)									Health care & assistive technology (e.g.: to support patients with paralysis or for stroke rehabilitation)		Entertainment & recreational use (e.g.: for gaming or sports)						Health care & assistive technology (e.g.: to support patients with paralysis, stroke)	Education & learning (e.g.: to address learning disabilities)	Entertainment & recreational use (e.g.: gaming, sports)	Workplace (e.g.: to track & improve productivity)	Marketing & commerce (e.g.: for targeted advertisements)	Military, police & security use (e.g.: lie detection)			Health care & assistive technology (e.g.: to support patients with paralysis, stroke)
Yes	No, never											Nothing, I had never heard of BCIs before																					Health care & assistive technology (e.g.: to support patients with paralysis or for stroke rehabilitation)	Education & learning (e.g.: to address learning disabilities)				Military, police & security use (e.g.: lie detection)			Health care & assistive technology (e.g.: to support patients with paralysis, stroke)	Education & learning (e.g.: to address learning disabilities)	Entertainment & recreational use (e.g.: gaming, sports)	Workplace (e.g.: to track & improve productivity)	Marketing & commerce (e.g.: for targeted advertisements)	Military, police & security use (e.g.: lie detection)			Health care & assistive technology (e.g.: to support patients with paralysis, stroke)
Yes	No, never											Nothing, I had never heard of BCIs before																					Health care & assistive technology (e.g.: to support patients with paralysis or for stroke rehabilitation)	Education & learning (e.g.: to address learning disabilities)				Military, police & security use (e.g.: lie detection)			Health care & assistive technology (e.g.: to support patients with paralysis, stroke)			Workplace (e.g.: to track & improve productivity)	Marketing & commerce (e.g.: for targeted advertisements)				Health care & assistive technology (e.g.: to support patients with paralysis, stroke)
Yes	No, never											Nothing, I had never heard of BCIs before																					Health care & assistive technology (e.g.: to support patients with paralysis or for stroke rehabilitation)	Education & learning (e.g.: to address learning disabilities)		Workplace (e.g.: to track & improve productivity)					Health care & assistive technology (e.g.: to support patients with paralysis, stroke)	Education & learning (e.g.: to address learning disabilities)	Entertainment & recreational use (e.g.: gaming, sports)	Workplace (e.g.: to track & improve productivity)					Health care & assistive technology (e.g.: to support patients with paralysis, stroke)
Yes	No, never											I don't know much but I have already heard of BCIs		Neuralink (Owned by Elon Musk)				Electroencephalography (EEG)			Functional magnetic resonance imaging (fMRI)	Electrocorticography (ECoG), a type of intracranial electroencephalography (iEEG)		In the news (on TV, radio, online or printed newspaper)									Health care & assistive technology (e.g.: to support patients with paralysis or for stroke rehabilitation)	Education & learning (e.g.: to address learning disabilities)				Military, police & security use (e.g.: lie detection)			Health care & assistive technology (e.g.: to support patients with paralysis, stroke)	Education & learning (e.g.: to address learning disabilities)				Military, police & security use (e.g.: lie detection)			Health care & assistive technology (e.g.: to support patients with paralysis, stroke)
Yes	No, never											Nothing, I had never heard of BCIs before																					Health care & assistive technology (e.g.: to support patients with paralysis or for stroke rehabilitation)	Education & learning (e.g.: to address learning disabilities)	Entertainment & recreational use (e.g.: for gaming or sports)			Military, police & security use (e.g.: lie detection)			Health care & assistive technology (e.g.: to support patients with paralysis, stroke)	Education & learning (e.g.: to address learning disabilities)	Entertainment & recreational use (e.g.: gaming, sports)	Workplace (e.g.: to track & improve productivity)	Marketing & commerce (e.g.: for targeted advertisements)	Military, police & security use (e.g.: lie detection)			Health care & assistive technology (e.g.: to support patients with paralysis, stroke)
Yes	No, never											Nothing, I had never heard of BCIs before																					Health care & assistive technology (e.g.: to support patients with paralysis or for stroke rehabilitation)	Education & learning (e.g.: to address learning disabilities)										Workplace (e.g.: to track & improve productivity)		Military, police & security use (e.g.: lie detection)			Health care & assistive technology (e.g.: to support patients with paralysis, stroke)
Yes	No, never											Nothing, I had never heard of BCIs before																					Health care & assistive technology (e.g.: to support patients with paralysis or for stroke rehabilitation)	Education & learning (e.g.: to address learning disabilities)	Entertainment & recreational use (e.g.: for gaming or sports)						Health care & assistive technology (e.g.: to support patients with paralysis, stroke)	Education & learning (e.g.: to address learning disabilities)	Entertainment & recreational use (e.g.: gaming, sports)	Workplace (e.g.: to track & improve productivity)	Marketing & commerce (e.g.: for targeted advertisements)	Military, police & security use (e.g.: lie detection)			Health care & assistive technology (e.g.: to support patients with paralysis, stroke)
Yes	No, never											Nothing, I had never heard of BCIs before																					Health care & assistive technology (e.g.: to support patients with paralysis or for stroke rehabilitation)								Health care & assistive technology (e.g.: to support patients with paralysis, stroke)	Education & learning (e.g.: to address learning disabilities)	Entertainment & recreational use (e.g.: gaming, sports)						Health care & assistive technology (e.g.: to support patients with paralysis, stroke)
Yes	No, never											Nothing, I had never heard of BCIs before																					Health care & assistive technology (e.g.: to support patients with paralysis or for stroke rehabilitation)	Education & learning (e.g.: to address learning disabilities)	Entertainment & recreational use (e.g.: for gaming or sports)			Military, police & security use (e.g.: lie detection)			Health care & assistive technology (e.g.: to support patients with paralysis, stroke)	Education & learning (e.g.: to address learning disabilities)	Entertainment & recreational use (e.g.: gaming, sports)	Workplace (e.g.: to track & improve productivity)	Marketing & commerce (e.g.: for targeted advertisements)	Military, police & security use (e.g.: lie detection)			Health care & assistive technology (e.g.: to support patients with paralysis, stroke)
Yes	No, never											I don't know much but I have already heard of BCIs		Neuralink (Owned by Elon Musk)									None of the above	In the news (on TV, radio, online or printed newspaper)		From friends & family							Health care & assistive technology (e.g.: to support patients with paralysis or for stroke rehabilitation)				Marketing & commerce (e.g.: for targeted advertisement & personalised needs assessments)	Military, police & security use (e.g.: lie detection)				Education & learning (e.g.: to address learning disabilities)	Entertainment & recreational use (e.g.: gaming, sports)	Workplace (e.g.: to track & improve productivity)					Health care & assistive technology (e.g.: to support patients with paralysis, stroke)
Yes	No, never											Nothing, I had never heard of BCIs before																					Health care & assistive technology (e.g.: to support patients with paralysis or for stroke rehabilitation)					Military, police & security use (e.g.: lie detection)				Education & learning (e.g.: to address learning disabilities)	Entertainment & recreational use (e.g.: gaming, sports)	Workplace (e.g.: to track & improve productivity)	Marketing & commerce (e.g.: for targeted advertisements)	Military, police & security use (e.g.: lie detection)			Health care & assistive technology (e.g.: to support patients with paralysis, stroke)
Yes	No, never											Nothing, I had never heard of BCIs before																					Health care & assistive technology (e.g.: to support patients with paralysis or for stroke rehabilitation)	Education & learning (e.g.: to address learning disabilities)			Marketing & commerce (e.g.: for targeted advertisement & personalised needs assessments)	Military, police & security use (e.g.: lie detection)					Entertainment & recreational use (e.g.: gaming, sports)	Workplace (e.g.: to track & improve productivity)	Marketing & commerce (e.g.: for targeted advertisements)				Health care & assistive technology (e.g.: to support patients with paralysis, stroke)
Yes	No, never											Nothing, I had never heard of BCIs before																					Health care & assistive technology (e.g.: to support patients with paralysis or for stroke rehabilitation)					Military, police & security use (e.g.: lie detection)						Workplace (e.g.: to track & improve productivity)	Marketing & commerce (e.g.: for targeted advertisements)				Health care & assistive technology (e.g.: to support patients with paralysis, stroke)
Yes	No, never											Nothing, I had never heard of BCIs before																							Entertainment & recreational use (e.g.: for gaming or sports)		Marketing & commerce (e.g.: for targeted advertisement & personalised needs assessments)	Military, police & security use (e.g.: lie detection)											Health care & assistive technology (e.g.: to support patients with paralysis, stroke)
Yes	No, never											Nothing, I had never heard of BCIs before																					Health care & assistive technology (e.g.: to support patients with paralysis or for stroke rehabilitation)					Military, police & security use (e.g.: lie detection)				Education & learning (e.g.: to address learning disabilities)							Health care & assistive technology (e.g.: to support patients with paralysis, stroke)
Yes	No, never											Nothing, I had never heard of BCIs before																					Health care & assistive technology (e.g.: to support patients with paralysis or for stroke rehabilitation)	Education & learning (e.g.: to address learning disabilities)							Health care & assistive technology (e.g.: to support patients with paralysis, stroke)	Education & learning (e.g.: to address learning disabilities)				Military, police & security use (e.g.: lie detection)			Health care & assistive technology (e.g.: to support patients with paralysis, stroke)
Yes	No, never											Nothing, I had never heard of BCIs before																					Health care & assistive technology (e.g.: to support patients with paralysis or for stroke rehabilitation)					Military, police & security use (e.g.: lie detection)							Marketing & commerce (e.g.: for targeted advertisements)				Health care & assistive technology (e.g.: to support patients with paralysis, stroke)
Yes	No, never											I don't know much but I have already heard of BCIs	Hearing aid with brain implant component										None of the above	In the news (on TV, radio, online or printed newspaper)									Health care & assistive technology (e.g.: to support patients with paralysis or for stroke rehabilitation)					Military, police & security use (e.g.: lie detection)			Health care & assistive technology (e.g.: to support patients with paralysis, stroke)	Education & learning (e.g.: to address learning disabilities)	Entertainment & recreational use (e.g.: gaming, sports)	Workplace (e.g.: to track & improve productivity)	Marketing & commerce (e.g.: for targeted advertisements)	Military, police & security use (e.g.: lie detection)			Health care & assistive technology (e.g.: to support patients with paralysis, stroke)
Yes	No, never											Nothing, I had never heard of BCIs before																					Health care & assistive technology (e.g.: to support patients with paralysis or for stroke rehabilitation)		Entertainment & recreational use (e.g.: for gaming or sports)			Military, police & security use (e.g.: lie detection)			Health care & assistive technology (e.g.: to support patients with paralysis, stroke)	Education & learning (e.g.: to address learning disabilities)							Health care & assistive technology (e.g.: to support patients with paralysis, stroke)
Yes	No, never											I don't know much but I have already heard of BCIs						Electroencephalography (EEG)						In the news (on TV, radio, online or printed newspaper)									Health care & assistive technology (e.g.: to support patients with paralysis or for stroke rehabilitation)	Education & learning (e.g.: to address learning disabilities)									Entertainment & recreational use (e.g.: gaming, sports)						Health care & assistive technology (e.g.: to support patients with paralysis, stroke)
Yes	No, never											Nothing, I had never heard of BCIs before																					Health care & assistive technology (e.g.: to support patients with paralysis or for stroke rehabilitation)					Military, police & security use (e.g.: lie detection)				Education & learning (e.g.: to address learning disabilities)			Marketing & commerce (e.g.: for targeted advertisements)				Health care & assistive technology (e.g.: to support patients with paralysis, stroke)
Yes	No, never											Nothing, I had never heard of BCIs before																					Health care & assistive technology (e.g.: to support patients with paralysis or for stroke rehabilitation)		Entertainment & recreational use (e.g.: for gaming or sports)		Marketing & commerce (e.g.: for targeted advertisement & personalised needs assessments)				Health care & assistive technology (e.g.: to support patients with paralysis, stroke)	Education & learning (e.g.: to address learning disabilities)		Workplace (e.g.: to track & improve productivity)					Health care & assistive technology (e.g.: to support patients with paralysis, stroke)
Yes	No, never											Nothing, I had never heard of BCIs before																					Health care & assistive technology (e.g.: to support patients with paralysis or for stroke rehabilitation)	Education & learning (e.g.: to address learning disabilities)				Military, police & security use (e.g.: lie detection)					Entertainment & recreational use (e.g.: gaming, sports)	Workplace (e.g.: to track & improve productivity)	Marketing & commerce (e.g.: for targeted advertisements)				Health care & assistive technology (e.g.: to support patients with paralysis, stroke)
Yes	No, never											Nothing, I had never heard of BCIs before																					Health care & assistive technology (e.g.: to support patients with paralysis or for stroke rehabilitation)	Education & learning (e.g.: to address learning disabilities)		Workplace (e.g.: to track & improve productivity)									Marketing & commerce (e.g.: for targeted advertisements)				Health care & assistive technology (e.g.: to support patients with paralysis, stroke)
Yes	No, never											Nothing, I had never heard of BCIs before																					Health care & assistive technology (e.g.: to support patients with paralysis or for stroke rehabilitation)	Education & learning (e.g.: to address learning disabilities)									Entertainment & recreational use (e.g.: gaming, sports)	Workplace (e.g.: to track & improve productivity)					Health care & assistive technology (e.g.: to support patients with paralysis, stroke)
Yes	No, never											Nothing, I had never heard of BCIs before																					Health care & assistive technology (e.g.: to support patients with paralysis or for stroke rehabilitation)								Health care & assistive technology (e.g.: to support patients with paralysis, stroke)								Health care & assistive technology (e.g.: to support patients with paralysis, stroke)
Yes	No, never											Nothing, I had never heard of BCIs before																					Health care & assistive technology (e.g.: to support patients with paralysis or for stroke rehabilitation)	Education & learning (e.g.: to address learning disabilities)	Entertainment & recreational use (e.g.: for gaming or sports)	Workplace (e.g.: to track & improve productivity)	Marketing & commerce (e.g.: for targeted advertisement & personalised needs assessments)	Military, police & security use (e.g.: lie detection)			Health care & assistive technology (e.g.: to support patients with paralysis, stroke)	Education & learning (e.g.: to address learning disabilities)	Entertainment & recreational use (e.g.: gaming, sports)	Workplace (e.g.: to track & improve productivity)	Marketing & commerce (e.g.: for targeted advertisements)	Military, police & security use (e.g.: lie detection)			Health care & assistive technology (e.g.: to support patients with paralysis, stroke)
Yes	No, never											Nothing, I had never heard of BCIs before																					Health care & assistive technology (e.g.: to support patients with paralysis or for stroke rehabilitation)	Education & learning (e.g.: to address learning disabilities)	Entertainment & recreational use (e.g.: for gaming or sports)	Workplace (e.g.: to track & improve productivity)	Marketing & commerce (e.g.: for targeted advertisement & personalised needs assessments)	Military, police & security use (e.g.: lie detection)			Health care & assistive technology (e.g.: to support patients with paralysis, stroke)	Education & learning (e.g.: to address learning disabilities)				Military, police & security use (e.g.: lie detection)			Health care & assistive technology (e.g.: to support patients with paralysis, stroke)
Yes	No, never											I don't know much but I have already heard of BCIs	Hearing aid with brain implant component	Neuralink (Owned by Elon Musk)									None of the above	In the news (on TV, radio, online or printed newspaper)									Health care & assistive technology (e.g.: to support patients with paralysis or for stroke rehabilitation)								Health care & assistive technology (e.g.: to support patients with paralysis, stroke)								Health care & assistive technology (e.g.: to support patients with paralysis, stroke)
Yes	No, never											Nothing, I had never heard of BCIs before																					Health care & assistive technology (e.g.: to support patients with paralysis or for stroke rehabilitation)	Education & learning (e.g.: to address learning disabilities)	Entertainment & recreational use (e.g.: for gaming or sports)		Marketing & commerce (e.g.: for targeted advertisement & personalised needs assessments)	Military, police & security use (e.g.: lie detection)			Health care & assistive technology (e.g.: to support patients with paralysis, stroke)	Education & learning (e.g.: to address learning disabilities)				Military, police & security use (e.g.: lie detection)			Health care & assistive technology (e.g.: to support patients with paralysis, stroke)
Yes	No, never											I don't know much but I have already heard of BCIs	Hearing aid with brain implant component										None of the above	In the news (on TV, radio, online or printed newspaper)									Health care & assistive technology (e.g.: to support patients with paralysis or for stroke rehabilitation)								Health care & assistive technology (e.g.: to support patients with paralysis, stroke)	Education & learning (e.g.: to address learning disabilities)				Military, police & security use (e.g.: lie detection)			Health care & assistive technology (e.g.: to support patients with paralysis, stroke)
Yes	No, never											I don't know much but I have already heard of BCIs		Neuralink (Owned by Elon Musk)	Synchron (Stentrode)				Magnetoencephalography (MEG)		Functional magnetic resonance imaging (fMRI)			In the news (on TV, radio, online or printed newspaper)									Health care & assistive technology (e.g.: to support patients with paralysis or for stroke rehabilitation)	Education & learning (e.g.: to address learning disabilities)				Military, police & security use (e.g.: lie detection)				Education & learning (e.g.: to address learning disabilities)		Workplace (e.g.: to track & improve productivity)	Marketing & commerce (e.g.: for targeted advertisements)	Military, police & security use (e.g.: lie detection)			Health care & assistive technology (e.g.: to support patients with paralysis, stroke)
Yes	No, never											Nothing, I had never heard of BCIs before																															Entertainment & recreational use (e.g.: gaming, sports)			Military, police & security use (e.g.: lie detection)			Health care & assistive technology (e.g.: to support patients with paralysis, stroke)
Yes	No, never											Nothing, I had never heard of BCIs before																					Health care & assistive technology (e.g.: to support patients with paralysis or for stroke rehabilitation)	Education & learning (e.g.: to address learning disabilities)	Entertainment & recreational use (e.g.: for gaming or sports)	Workplace (e.g.: to track & improve productivity)	Marketing & commerce (e.g.: for targeted advertisement & personalised needs assessments)	Military, police & security use (e.g.: lie detection)			Health care & assistive technology (e.g.: to support patients with paralysis, stroke)	Education & learning (e.g.: to address learning disabilities)	Entertainment & recreational use (e.g.: gaming, sports)	Workplace (e.g.: to track & improve productivity)	Marketing & commerce (e.g.: for targeted advertisements)	Military, police & security use (e.g.: lie detection)			Health care & assistive technology (e.g.: to support patients with paralysis, stroke)
Yes	No, never											I don't know much but I have already heard of BCIs		Neuralink (Owned by Elon Musk)									None of the above	In the news (on TV, radio, online or printed newspaper)									Health care & assistive technology (e.g.: to support patients with paralysis or for stroke rehabilitation)								Health care & assistive technology (e.g.: to support patients with paralysis, stroke)	Education & learning (e.g.: to address learning disabilities)		Workplace (e.g.: to track & improve productivity)		Military, police & security use (e.g.: lie detection)			Health care & assistive technology (e.g.: to support patients with paralysis, stroke)
Yes	No, never											Nothing, I had never heard of BCIs before																					Health care & assistive technology (e.g.: to support patients with paralysis or for stroke rehabilitation)		Entertainment & recreational use (e.g.: for gaming or sports)			Military, police & security use (e.g.: lie detection)						Workplace (e.g.: to track & improve productivity)	Marketing & commerce (e.g.: for targeted advertisements)				Health care & assistive technology (e.g.: to support patients with paralysis, stroke)
Yes	No, never											Nothing, I had never heard of BCIs before																					Health care & assistive technology (e.g.: to support patients with paralysis or for stroke rehabilitation)	Education & learning (e.g.: to address learning disabilities)			Marketing & commerce (e.g.: for targeted advertisement & personalised needs assessments)	Military, police & security use (e.g.: lie detection)			Health care & assistive technology (e.g.: to support patients with paralysis, stroke)	Education & learning (e.g.: to address learning disabilities)	Entertainment & recreational use (e.g.: gaming, sports)	Workplace (e.g.: to track & improve productivity)	Marketing & commerce (e.g.: for targeted advertisements)	Military, police & security use (e.g.: lie detection)			Health care & assistive technology (e.g.: to support patients with paralysis, stroke)
Yes	No, never											I don't know much but I have already heard of BCIs											None of the above	In the news (on TV, radio, online or printed newspaper)									Health care & assistive technology (e.g.: to support patients with paralysis or for stroke rehabilitation)	Education & learning (e.g.: to address learning disabilities)									Entertainment & recreational use (e.g.: gaming, sports)	Workplace (e.g.: to track & improve productivity)	Marketing & commerce (e.g.: for targeted advertisements)	Military, police & security use (e.g.: lie detection)			Health care & assistive technology (e.g.: to support patients with paralysis, stroke)
Yes	No, never											Nothing, I had never heard of BCIs before																					Health care & assistive technology (e.g.: to support patients with paralysis or for stroke rehabilitation)			Workplace (e.g.: to track & improve productivity)					Health care & assistive technology (e.g.: to support patients with paralysis, stroke)	Education & learning (e.g.: to address learning disabilities)	Entertainment & recreational use (e.g.: gaming, sports)			Military, police & security use (e.g.: lie detection)			Health care & assistive technology (e.g.: to support patients with paralysis, stroke)
Yes	No, never											I don't know much but I have already heard of BCIs	Hearing aid with brain implant component	Neuralink (Owned by Elon Musk)				Electroencephalography (EEG)			Functional magnetic resonance imaging (fMRI)			In the news (on TV, radio, online or printed newspaper)	On online forums	From friends & family	From colleagues at work						Health care & assistive technology (e.g.: to support patients with paralysis or for stroke rehabilitation)	Education & learning (e.g.: to address learning disabilities)									Entertainment & recreational use (e.g.: gaming, sports)	Workplace (e.g.: to track & improve productivity)		Military, police & security use (e.g.: lie detection)			Health care & assistive technology (e.g.: to support patients with paralysis, stroke)
Yes	No, never											I don't know much but I have already heard of BCIs	Hearing aid with brain implant component	Neuralink (Owned by Elon Musk)				Electroencephalography (EEG)	Magnetoencephalography (MEG)		Functional magnetic resonance imaging (fMRI)			In the news (on TV, radio, online or printed newspaper)									Health care & assistive technology (e.g.: to support patients with paralysis or for stroke rehabilitation)								Health care & assistive technology (e.g.: to support patients with paralysis, stroke)	Education & learning (e.g.: to address learning disabilities)	Entertainment & recreational use (e.g.: gaming, sports)			Military, police & security use (e.g.: lie detection)			Health care & assistive technology (e.g.: to support patients with paralysis, stroke)
Yes	No, never											I don't know much but I have already heard of BCIs	Hearing aid with brain implant component	Neuralink (Owned by Elon Musk)							Functional magnetic resonance imaging (fMRI)										Other (please specify)	youtube	Health care & assistive technology (e.g.: to support patients with paralysis or for stroke rehabilitation)	Education & learning (e.g.: to address learning disabilities)				Military, police & security use (e.g.: lie detection)					Entertainment & recreational use (e.g.: gaming, sports)	Workplace (e.g.: to track & improve productivity)	Marketing & commerce (e.g.: for targeted advertisements)				Health care & assistive technology (e.g.: to support patients with paralysis, stroke)
Yes	No, never											Nothing, I had never heard of BCIs before																										Military, police & security use (e.g.: lie detection)			Health care & assistive technology (e.g.: to support patients with paralysis, stroke)	Education & learning (e.g.: to address learning disabilities)	Entertainment & recreational use (e.g.: gaming, sports)	Workplace (e.g.: to track & improve productivity)	Marketing & commerce (e.g.: for targeted advertisements)				Health care & assistive technology (e.g.: to support patients with paralysis, stroke)
Yes	No, never											Nothing, I had never heard of BCIs before																					Health care & assistive technology (e.g.: to support patients with paralysis or for stroke rehabilitation)		Entertainment & recreational use (e.g.: for gaming or sports)			Military, police & security use (e.g.: lie detection)				Education & learning (e.g.: to address learning disabilities)		Workplace (e.g.: to track & improve productivity)	Marketing & commerce (e.g.: for targeted advertisements)				Health care & assistive technology (e.g.: to support patients with paralysis, stroke)
Yes	No, never											Nothing, I had never heard of BCIs before																										Military, police & security use (e.g.: lie detection)						Workplace (e.g.: to track & improve productivity)
Yes	No, never											Nothing, I had never heard of BCIs before																					Health care & assistive technology (e.g.: to support patients with paralysis or for stroke rehabilitation)	Education & learning (e.g.: to address learning disabilities)	Entertainment & recreational use (e.g.: for gaming or sports)						Health care & assistive technology (e.g.: to support patients with paralysis, stroke)	Education & learning (e.g.: to address learning disabilities)	Entertainment & recreational use (e.g.: gaming, sports)	Workplace (e.g.: to track & improve productivity)		Military, police & security use (e.g.: lie detection)			Health care & assistive technology (e.g.: to support patients with paralysis, stroke)
Yes	No, never											Nothing, I had never heard of BCIs before																					Health care & assistive technology (e.g.: to support patients with paralysis or for stroke rehabilitation)					Military, police & security use (e.g.: lie detection)				Education & learning (e.g.: to address learning disabilities)	Entertainment & recreational use (e.g.: gaming, sports)		Marketing & commerce (e.g.: for targeted advertisements)				Health care & assistive technology (e.g.: to support patients with paralysis, stroke)
Yes	No, never											Nothing, I had never heard of BCIs before																					Health care & assistive technology (e.g.: to support patients with paralysis or for stroke rehabilitation)	Education & learning (e.g.: to address learning disabilities)	Entertainment & recreational use (e.g.: for gaming or sports)						Health care & assistive technology (e.g.: to support patients with paralysis, stroke)	Education & learning (e.g.: to address learning disabilities)	Entertainment & recreational use (e.g.: gaming, sports)	Workplace (e.g.: to track & improve productivity)	Marketing & commerce (e.g.: for targeted advertisements)	Military, police & security use (e.g.: lie detection)			Health care & assistive technology (e.g.: to support patients with paralysis, stroke)
Yes	No, never											Nothing, I had never heard of BCIs before																					Health care & assistive technology (e.g.: to support patients with paralysis or for stroke rehabilitation)	Education & learning (e.g.: to address learning disabilities)							Health care & assistive technology (e.g.: to support patients with paralysis, stroke)	Education & learning (e.g.: to address learning disabilities)		Workplace (e.g.: to track & improve productivity)		Military, police & security use (e.g.: lie detection)			Health care & assistive technology (e.g.: to support patients with paralysis, stroke)
Yes	No, never											Nothing, I had never heard of BCIs before																					Health care & assistive technology (e.g.: to support patients with paralysis or for stroke rehabilitation)					Military, police & security use (e.g.: lie detection)			Health care & assistive technology (e.g.: to support patients with paralysis, stroke)								Health care & assistive technology (e.g.: to support patients with paralysis, stroke)
Yes	No, never											Nothing, I had never heard of BCIs before																					Health care & assistive technology (e.g.: to support patients with paralysis or for stroke rehabilitation)									Education & learning (e.g.: to address learning disabilities)		Workplace (e.g.: to track & improve productivity)		Military, police & security use (e.g.: lie detection)			Health care & assistive technology (e.g.: to support patients with paralysis, stroke)
Yes	No, never											Nothing, I had never heard of BCIs before																													Health care & assistive technology (e.g.: to support patients with paralysis, stroke)		Entertainment & recreational use (e.g.: gaming, sports)		Marketing & commerce (e.g.: for targeted advertisements)	Military, police & security use (e.g.: lie detection)			Health care & assistive technology (e.g.: to support patients with paralysis, stroke)
Yes	No, never											Nothing, I had never heard of BCIs before																					Health care & assistive technology (e.g.: to support patients with paralysis or for stroke rehabilitation)								Health care & assistive technology (e.g.: to support patients with paralysis, stroke)	Education & learning (e.g.: to address learning disabilities)	Entertainment & recreational use (e.g.: gaming, sports)	Workplace (e.g.: to track & improve productivity)	Marketing & commerce (e.g.: for targeted advertisements)	Military, police & security use (e.g.: lie detection)			Health care & assistive technology (e.g.: to support patients with paralysis, stroke)
Yes	No, never											Nothing, I had never heard of BCIs before																													Health care & assistive technology (e.g.: to support patients with paralysis, stroke)					Military, police & security use (e.g.: lie detection)			Health care & assistive technology (e.g.: to support patients with paralysis, stroke)
Yes	No, never											I don't know much but I have already heard of BCIs		Neuralink (Owned by Elon Musk)									None of the above			From friends & family												Military, police & security use (e.g.: lie detection)								Military, police & security use (e.g.: lie detection)
Yes	No, never											Nothing, I had never heard of BCIs before																					Health care & assistive technology (e.g.: to support patients with paralysis or for stroke rehabilitation)	Education & learning (e.g.: to address learning disabilities)	Entertainment & recreational use (e.g.: for gaming or sports)						Health care & assistive technology (e.g.: to support patients with paralysis, stroke)	Education & learning (e.g.: to address learning disabilities)	Entertainment & recreational use (e.g.: gaming, sports)			Military, police & security use (e.g.: lie detection)			Health care & assistive technology (e.g.: to support patients with paralysis, stroke)
Yes	No, never											Nothing, I had never heard of BCIs before																					Health care & assistive technology (e.g.: to support patients with paralysis or for stroke rehabilitation)	Education & learning (e.g.: to address learning disabilities)	Entertainment & recreational use (e.g.: for gaming or sports)			Military, police & security use (e.g.: lie detection)			Health care & assistive technology (e.g.: to support patients with paralysis, stroke)	Education & learning (e.g.: to address learning disabilities)	Entertainment & recreational use (e.g.: gaming, sports)	Workplace (e.g.: to track & improve productivity)		Military, police & security use (e.g.: lie detection)			Health care & assistive technology (e.g.: to support patients with paralysis, stroke)
Yes	No, never											Nothing, I had never heard of BCIs before																					Health care & assistive technology (e.g.: to support patients with paralysis or for stroke rehabilitation)	Education & learning (e.g.: to address learning disabilities)			Marketing & commerce (e.g.: for targeted advertisement & personalised needs assessments)	Military, police & security use (e.g.: lie detection)			Health care & assistive technology (e.g.: to support patients with paralysis, stroke)	Education & learning (e.g.: to address learning disabilities)		Workplace (e.g.: to track & improve productivity)	Marketing & commerce (e.g.: for targeted advertisements)	Military, police & security use (e.g.: lie detection)			Health care & assistive technology (e.g.: to support patients with paralysis, stroke)
Yes	No, never											Nothing, I had never heard of BCIs before																					Health care & assistive technology (e.g.: to support patients with paralysis or for stroke rehabilitation)	Education & learning (e.g.: to address learning disabilities)							Health care & assistive technology (e.g.: to support patients with paralysis, stroke)								Health care & assistive technology (e.g.: to support patients with paralysis, stroke)
Yes	No, never											I don't know much but I have already heard of BCIs	Hearing aid with brain implant component										None of the above	In the news (on TV, radio, online or printed newspaper)									Health care & assistive technology (e.g.: to support patients with paralysis or for stroke rehabilitation)					Military, police & security use (e.g.: lie detection)			Health care & assistive technology (e.g.: to support patients with paralysis, stroke)	Education & learning (e.g.: to address learning disabilities)		Workplace (e.g.: to track & improve productivity)					Health care & assistive technology (e.g.: to support patients with paralysis, stroke)
Yes	No, never											Nothing, I had never heard of BCIs before																										Military, police & security use (e.g.: lie detection)							Marketing & commerce (e.g.: for targeted advertisements)
Yes	No, never											Nothing, I had never heard of BCIs before																					Health care & assistive technology (e.g.: to support patients with paralysis or for stroke rehabilitation)	Education & learning (e.g.: to address learning disabilities)		Workplace (e.g.: to track & improve productivity)							Entertainment & recreational use (e.g.: gaming, sports)		Marketing & commerce (e.g.: for targeted advertisements)	Military, police & security use (e.g.: lie detection)			Health care & assistive technology (e.g.: to support patients with paralysis, stroke)
Yes	No, never											Nothing, I had never heard of BCIs before																										Military, police & security use (e.g.: lie detection)			Health care & assistive technology (e.g.: to support patients with paralysis, stroke)		Entertainment & recreational use (e.g.: gaming, sports)	Workplace (e.g.: to track & improve productivity)	Marketing & commerce (e.g.: for targeted advertisements)				Health care & assistive technology (e.g.: to support patients with paralysis, stroke)
Yes	No, never											I don't know much but I have already heard of BCIs	Hearing aid with brain implant component										None of the above					From my GP, nurse, or another healthcare professional					Health care & assistive technology (e.g.: to support patients with paralysis or for stroke rehabilitation)			Workplace (e.g.: to track & improve productivity)					Health care & assistive technology (e.g.: to support patients with paralysis, stroke)	Education & learning (e.g.: to address learning disabilities)							Health care & assistive technology (e.g.: to support patients with paralysis, stroke)
Yes	No, never											Nothing, I had never heard of BCIs before																								Workplace (e.g.: to track & improve productivity)		Military, police & security use (e.g.: lie detection)			Health care & assistive technology (e.g.: to support patients with paralysis, stroke)	Education & learning (e.g.: to address learning disabilities)				Military, police & security use (e.g.: lie detection)			Health care & assistive technology (e.g.: to support patients with paralysis, stroke)
Yes	No, never											I don't know much but I have already heard of BCIs	Hearing aid with brain implant component					Electroencephalography (EEG)													Other (please specify)	Watched YouTube medical videos	Health care & assistive technology (e.g.: to support patients with paralysis or for stroke rehabilitation)								Health care & assistive technology (e.g.: to support patients with paralysis, stroke)	Education & learning (e.g.: to address learning disabilities)	Entertainment & recreational use (e.g.: gaming, sports)	Workplace (e.g.: to track & improve productivity)	Marketing & commerce (e.g.: for targeted advertisements)	Military, police & security use (e.g.: lie detection)			Health care & assistive technology (e.g.: to support patients with paralysis, stroke)
Yes	No, never											I don't know much but I have already heard of BCIs		Neuralink (Owned by Elon Musk)									None of the above	In the news (on TV, radio, online or printed newspaper)									Health care & assistive technology (e.g.: to support patients with paralysis or for stroke rehabilitation)								Health care & assistive technology (e.g.: to support patients with paralysis, stroke)	Education & learning (e.g.: to address learning disabilities)	Entertainment & recreational use (e.g.: gaming, sports)						Health care & assistive technology (e.g.: to support patients with paralysis, stroke)
Yes	No, never											Nothing, I had never heard of BCIs before																					Health care & assistive technology (e.g.: to support patients with paralysis or for stroke rehabilitation)					Military, police & security use (e.g.: lie detection)				Education & learning (e.g.: to address learning disabilities)	Entertainment & recreational use (e.g.: gaming, sports)	Workplace (e.g.: to track & improve productivity)	Marketing & commerce (e.g.: for targeted advertisements)				Health care & assistive technology (e.g.: to support patients with paralysis, stroke)
Yes	No, never											Nothing, I had never heard of BCIs before																					Health care & assistive technology (e.g.: to support patients with paralysis or for stroke rehabilitation)								Health care & assistive technology (e.g.: to support patients with paralysis, stroke)	Education & learning (e.g.: to address learning disabilities)
Yes	No, never											Nothing, I had never heard of BCIs before																						Education & learning (e.g.: to address learning disabilities)				Military, police & security use (e.g.: lie detection)											Health care & assistive technology (e.g.: to support patients with paralysis, stroke)
Yes	No, never											I don't know much but I have already heard of BCIs	Hearing aid with brain implant component	Neuralink (Owned by Elon Musk)				Electroencephalography (EEG)			Functional magnetic resonance imaging (fMRI)				On online forums			From my GP, nurse, or another healthcare professional					Health care & assistive technology (e.g.: to support patients with paralysis or for stroke rehabilitation)					Military, police & security use (e.g.: lie detection)			Health care & assistive technology (e.g.: to support patients with paralysis, stroke)	Education & learning (e.g.: to address learning disabilities)				Military, police & security use (e.g.: lie detection)			Health care & assistive technology (e.g.: to support patients with paralysis, stroke)
Yes	No, never											Nothing, I had never heard of BCIs before																						Education & learning (e.g.: to address learning disabilities)		Workplace (e.g.: to track & improve productivity)	Marketing & commerce (e.g.: for targeted advertisement & personalised needs assessments)	Military, police & security use (e.g.: lie detection)			Health care & assistive technology (e.g.: to support patients with paralysis, stroke)								Health care & assistive technology (e.g.: to support patients with paralysis, stroke)
Yes	Yes, but I no longer use it					Electrocorticography (ECoG), a type of intracranial electroencephalography (iEEG)				For non-medical purposes (please specify)	Game	I don't know much but I have already heard of BCIs	Hearing aid with brain implant component					Electroencephalography (EEG)			Functional magnetic resonance imaging (fMRI)					From friends & family	From colleagues at work						Health care & assistive technology (e.g.: to support patients with paralysis or for stroke rehabilitation)	Education & learning (e.g.: to address learning disabilities)							Health care & assistive technology (e.g.: to support patients with paralysis, stroke)	Education & learning (e.g.: to address learning disabilities)							Health care & assistive technology (e.g.: to support patients with paralysis, stroke)
Yes	No, never											Nothing, I had never heard of BCIs before																							Entertainment & recreational use (e.g.: for gaming or sports)	Workplace (e.g.: to track & improve productivity)	Marketing & commerce (e.g.: for targeted advertisement & personalised needs assessments)				Health care & assistive technology (e.g.: to support patients with paralysis, stroke)	Education & learning (e.g.: to address learning disabilities)				Military, police & security use (e.g.: lie detection)			Health care & assistive technology (e.g.: to support patients with paralysis, stroke)
Yes	No, never											Nothing, I had never heard of BCIs before																					Health care & assistive technology (e.g.: to support patients with paralysis or for stroke rehabilitation)	Education & learning (e.g.: to address learning disabilities)	Entertainment & recreational use (e.g.: for gaming or sports)			Military, police & security use (e.g.: lie detection)			Health care & assistive technology (e.g.: to support patients with paralysis, stroke)	Education & learning (e.g.: to address learning disabilities)	Entertainment & recreational use (e.g.: gaming, sports)	Workplace (e.g.: to track & improve productivity)	Marketing & commerce (e.g.: for targeted advertisements)	Military, police & security use (e.g.: lie detection)			Health care & assistive technology (e.g.: to support patients with paralysis, stroke)
Yes	No, never											I don't know much but I have already heard of BCIs	Hearing aid with brain implant component	Neuralink (Owned by Elon Musk)				Electroencephalography (EEG)	Magnetoencephalography (MEG)	Microelectrode arrays (MEAs)	Functional magnetic resonance imaging (fMRI)	Electrocorticography (ECoG), a type of intracranial electroencephalography (iEEG)			On online forums	From friends & family				In the scientific literature			Health care & assistive technology (e.g.: to support patients with paralysis or for stroke rehabilitation)	Education & learning (e.g.: to address learning disabilities)		Workplace (e.g.: to track & improve productivity)	Marketing & commerce (e.g.: for targeted advertisement & personalised needs assessments)				Health care & assistive technology (e.g.: to support patients with paralysis, stroke)	Education & learning (e.g.: to address learning disabilities)	Entertainment & recreational use (e.g.: gaming, sports)		Marketing & commerce (e.g.: for targeted advertisements)	Military, police & security use (e.g.: lie detection)			Health care & assistive technology (e.g.: to support patients with paralysis, stroke)
Yes	No, never											I don't know much but I have already heard of BCIs				Others (please specify)	General - where robotic arms are controlled by people with their brains.	Electroencephalography (EEG)			Functional magnetic resonance imaging (fMRI)			In the news (on TV, radio, online or printed newspaper)						In the scientific literature			Health care & assistive technology (e.g.: to support patients with paralysis or for stroke rehabilitation)					Military, police & security use (e.g.: lie detection)				Education & learning (e.g.: to address learning disabilities)	Entertainment & recreational use (e.g.: gaming, sports)	Workplace (e.g.: to track & improve productivity)					Health care & assistive technology (e.g.: to support patients with paralysis, stroke)
Yes	No, never											I don't know much but I have already heard of BCIs											None of the above	In the news (on TV, radio, online or printed newspaper)									Health care & assistive technology (e.g.: to support patients with paralysis or for stroke rehabilitation)	Education & learning (e.g.: to address learning disabilities)	Entertainment & recreational use (e.g.: for gaming or sports)	Workplace (e.g.: to track & improve productivity)	Marketing & commerce (e.g.: for targeted advertisement & personalised needs assessments)	Military, police & security use (e.g.: lie detection)											Health care & assistive technology (e.g.: to support patients with paralysis, stroke)
Yes	No, never											I don't know much but I have already heard of BCIs		Neuralink (Owned by Elon Musk)									None of the above	In the news (on TV, radio, online or printed newspaper)									Health care & assistive technology (e.g.: to support patients with paralysis or for stroke rehabilitation)								Health care & assistive technology (e.g.: to support patients with paralysis, stroke)	Education & learning (e.g.: to address learning disabilities)	Entertainment & recreational use (e.g.: gaming, sports)	Workplace (e.g.: to track & improve productivity)					Health care & assistive technology (e.g.: to support patients with paralysis, stroke)
Yes	No, never											I don't know much but I have already heard of BCIs	Hearing aid with brain implant component			Others (please specify)	that link from spinal cord to legs to create movement but I don't know a name						None of the above	In the news (on TV, radio, online or printed newspaper)							Other (please specify)	Internet browsing	Health care & assistive technology (e.g.: to support patients with paralysis or for stroke rehabilitation)										Entertainment & recreational use (e.g.: gaming, sports)			Military, police & security use (e.g.: lie detection)			Health care & assistive technology (e.g.: to support patients with paralysis, stroke)
Yes	No, never											Nothing, I had never heard of BCIs before																							Entertainment & recreational use (e.g.: for gaming or sports)	Workplace (e.g.: to track & improve productivity)	Marketing & commerce (e.g.: for targeted advertisement & personalised needs assessments)				Health care & assistive technology (e.g.: to support patients with paralysis, stroke)	Education & learning (e.g.: to address learning disabilities)							Health care & assistive technology (e.g.: to support patients with paralysis, stroke)
Yes	No, never											Nothing, I had never heard of BCIs before																					Health care & assistive technology (e.g.: to support patients with paralysis or for stroke rehabilitation)								Health care & assistive technology (e.g.: to support patients with paralysis, stroke)	Education & learning (e.g.: to address learning disabilities)
Yes	No, never											I don't know much but I have already heard of BCIs	Hearing aid with brain implant component										None of the above		On online forums								Health care & assistive technology (e.g.: to support patients with paralysis or for stroke rehabilitation)								Health care & assistive technology (e.g.: to support patients with paralysis, stroke)								Health care & assistive technology (e.g.: to support patients with paralysis, stroke)
Yes	No, never											Nothing, I had never heard of BCIs before																					Health care & assistive technology (e.g.: to support patients with paralysis or for stroke rehabilitation)	Education & learning (e.g.: to address learning disabilities)				Military, police & security use (e.g.: lie detection)					Entertainment & recreational use (e.g.: gaming, sports)	Workplace (e.g.: to track & improve productivity)	Marketing & commerce (e.g.: for targeted advertisements)				Health care & assistive technology (e.g.: to support patients with paralysis, stroke)
Yes	No, never											Nothing, I had never heard of BCIs before																					Health care & assistive technology (e.g.: to support patients with paralysis or for stroke rehabilitation)									Education & learning (e.g.: to address learning disabilities)							Health care & assistive technology (e.g.: to support patients with paralysis, stroke)
Yes	No, never											I don't know much but I have already heard of BCIs		Neuralink (Owned by Elon Musk)							Functional magnetic resonance imaging (fMRI)					From friends & family							Health care & assistive technology (e.g.: to support patients with paralysis or for stroke rehabilitation)	Education & learning (e.g.: to address learning disabilities)		Workplace (e.g.: to track & improve productivity)		Military, police & security use (e.g.: lie detection)				Education & learning (e.g.: to address learning disabilities)							Health care & assistive technology (e.g.: to support patients with paralysis, stroke)
Yes	No, never											Nothing, I had never heard of BCIs before																					Health care & assistive technology (e.g.: to support patients with paralysis or for stroke rehabilitation)					Military, police & security use (e.g.: lie detection)			Health care & assistive technology (e.g.: to support patients with paralysis, stroke)					Military, police & security use (e.g.: lie detection)			Health care & assistive technology (e.g.: to support patients with paralysis, stroke)
Yes	No, never											Nothing, I had never heard of BCIs before																					Health care & assistive technology (e.g.: to support patients with paralysis or for stroke rehabilitation)	Education & learning (e.g.: to address learning disabilities)	Entertainment & recreational use (e.g.: for gaming or sports)						Health care & assistive technology (e.g.: to support patients with paralysis, stroke)	Education & learning (e.g.: to address learning disabilities)	Entertainment & recreational use (e.g.: gaming, sports)	Workplace (e.g.: to track & improve productivity)	Marketing & commerce (e.g.: for targeted advertisements)	Military, police & security use (e.g.: lie detection)			Health care & assistive technology (e.g.: to support patients with paralysis, stroke)
Yes	No, never											Nothing, I had never heard of BCIs before																					Health care & assistive technology (e.g.: to support patients with paralysis or for stroke rehabilitation)		Entertainment & recreational use (e.g.: for gaming or sports)			Military, police & security use (e.g.: lie detection)				Education & learning (e.g.: to address learning disabilities)		Workplace (e.g.: to track & improve productivity)	Marketing & commerce (e.g.: for targeted advertisements)	Military, police & security use (e.g.: lie detection)			Health care & assistive technology (e.g.: to support patients with paralysis, stroke)
Yes	No, never											Nothing, I had never heard of BCIs before																					Health care & assistive technology (e.g.: to support patients with paralysis or for stroke rehabilitation)	Education & learning (e.g.: to address learning disabilities)	Entertainment & recreational use (e.g.: for gaming or sports)			Military, police & security use (e.g.: lie detection)			Health care & assistive technology (e.g.: to support patients with paralysis, stroke)	Education & learning (e.g.: to address learning disabilities)	Entertainment & recreational use (e.g.: gaming, sports)	Workplace (e.g.: to track & improve productivity)	Marketing & commerce (e.g.: for targeted advertisements)	Military, police & security use (e.g.: lie detection)			Health care & assistive technology (e.g.: to support patients with paralysis, stroke)
Yes	No, never											Nothing, I had never heard of BCIs before																					Health care & assistive technology (e.g.: to support patients with paralysis or for stroke rehabilitation)										Entertainment & recreational use (e.g.: gaming, sports)	Workplace (e.g.: to track & improve productivity)	Marketing & commerce (e.g.: for targeted advertisements)	Military, police & security use (e.g.: lie detection)			Health care & assistive technology (e.g.: to support patients with paralysis, stroke)
Yes	No, never											Nothing, I had never heard of BCIs before																					Health care & assistive technology (e.g.: to support patients with paralysis or for stroke rehabilitation)	Education & learning (e.g.: to address learning disabilities)	Entertainment & recreational use (e.g.: for gaming or sports)						Health care & assistive technology (e.g.: to support patients with paralysis, stroke)				Marketing & commerce (e.g.: for targeted advertisements)	Military, police & security use (e.g.: lie detection)			Health care & assistive technology (e.g.: to support patients with paralysis, stroke)
Yes	No, never											I don't know much but I have already heard of BCIs		Neuralink (Owned by Elon Musk)	Synchron (Stentrode)			Electroencephalography (EEG)		Microelectrode arrays (MEAs)	Functional magnetic resonance imaging (fMRI)				On online forums					In the scientific literature			Health care & assistive technology (e.g.: to support patients with paralysis or for stroke rehabilitation)		Entertainment & recreational use (e.g.: for gaming or sports)			Military, police & security use (e.g.: lie detection)				Education & learning (e.g.: to address learning disabilities)			Marketing & commerce (e.g.: for targeted advertisements)				Health care & assistive technology (e.g.: to support patients with paralysis, stroke)
Yes	No, never											Nothing, I had never heard of BCIs before																					Health care & assistive technology (e.g.: to support patients with paralysis or for stroke rehabilitation)								Health care & assistive technology (e.g.: to support patients with paralysis, stroke)								Health care & assistive technology (e.g.: to support patients with paralysis, stroke)
Yes	No, never											Nothing, I had never heard of BCIs before																					Health care & assistive technology (e.g.: to support patients with paralysis or for stroke rehabilitation)								Health care & assistive technology (e.g.: to support patients with paralysis, stroke)	Education & learning (e.g.: to address learning disabilities)				Military, police & security use (e.g.: lie detection)			Health care & assistive technology (e.g.: to support patients with paralysis, stroke)
Yes	No, never											Nothing, I had never heard of BCIs before																					Health care & assistive technology (e.g.: to support patients with paralysis or for stroke rehabilitation)									Education & learning (e.g.: to address learning disabilities)							Health care & assistive technology (e.g.: to support patients with paralysis, stroke)
Yes	No, never											Nothing, I had never heard of BCIs before																					Health care & assistive technology (e.g.: to support patients with paralysis or for stroke rehabilitation)									Education & learning (e.g.: to address learning disabilities)				Military, police & security use (e.g.: lie detection)			Health care & assistive technology (e.g.: to support patients with paralysis, stroke)
Yes	No, never											Nothing, I had never heard of BCIs before																					Health care & assistive technology (e.g.: to support patients with paralysis or for stroke rehabilitation)	Education & learning (e.g.: to address learning disabilities)	Entertainment & recreational use (e.g.: for gaming or sports)	Workplace (e.g.: to track & improve productivity)	Marketing & commerce (e.g.: for targeted advertisement & personalised needs assessments)	Military, police & security use (e.g.: lie detection)				Education & learning (e.g.: to address learning disabilities)	Entertainment & recreational use (e.g.: gaming, sports)	Workplace (e.g.: to track & improve productivity)	Marketing & commerce (e.g.: for targeted advertisements)	Military, police & security use (e.g.: lie detection)			Health care & assistive technology (e.g.: to support patients with paralysis, stroke)
Yes	No, never											I don't know much but I have already heard of BCIs		Neuralink (Owned by Elon Musk)				Electroencephalography (EEG)		Microelectrode arrays (MEAs)	Functional magnetic resonance imaging (fMRI)			In the news (on TV, radio, online or printed newspaper)	On online forums	From friends & family							Health care & assistive technology (e.g.: to support patients with paralysis or for stroke rehabilitation)		Entertainment & recreational use (e.g.: for gaming or sports)						Health care & assistive technology (e.g.: to support patients with paralysis, stroke)	Education & learning (e.g.: to address learning disabilities)	Entertainment & recreational use (e.g.: gaming, sports)	Workplace (e.g.: to track & improve productivity)	Marketing & commerce (e.g.: for targeted advertisements)	Military, police & security use (e.g.: lie detection)			Health care & assistive technology (e.g.: to support patients with paralysis, stroke)
Yes	No, never											Nothing, I had never heard of BCIs before																					Health care & assistive technology (e.g.: to support patients with paralysis or for stroke rehabilitation)								Health care & assistive technology (e.g.: to support patients with paralysis, stroke)	Education & learning (e.g.: to address learning disabilities)	Entertainment & recreational use (e.g.: gaming, sports)	Workplace (e.g.: to track & improve productivity)	Marketing & commerce (e.g.: for targeted advertisements)	Military, police & security use (e.g.: lie detection)			Health care & assistive technology (e.g.: to support patients with paralysis, stroke)
Yes	No, never											Nothing, I had never heard of BCIs before																					Health care & assistive technology (e.g.: to support patients with paralysis or for stroke rehabilitation)	Education & learning (e.g.: to address learning disabilities)							Health care & assistive technology (e.g.: to support patients with paralysis, stroke)	Education & learning (e.g.: to address learning disabilities)		Workplace (e.g.: to track & improve productivity)					Health care & assistive technology (e.g.: to support patients with paralysis, stroke)
Yes	No, never											Nothing, I had never heard of BCIs before																					Health care & assistive technology (e.g.: to support patients with paralysis or for stroke rehabilitation)								Health care & assistive technology (e.g.: to support patients with paralysis, stroke)								Health care & assistive technology (e.g.: to support patients with paralysis, stroke)
Yes	No, never											Nothing, I had never heard of BCIs before																					Health care & assistive technology (e.g.: to support patients with paralysis or for stroke rehabilitation)	Education & learning (e.g.: to address learning disabilities)				Military, police & security use (e.g.: lie detection)			Health care & assistive technology (e.g.: to support patients with paralysis, stroke)	Education & learning (e.g.: to address learning disabilities)			Marketing & commerce (e.g.: for targeted advertisements)	Military, police & security use (e.g.: lie detection)			Health care & assistive technology (e.g.: to support patients with paralysis, stroke)
Yes	No, never											Nothing, I had never heard of BCIs before																						Education & learning (e.g.: to address learning disabilities)		Workplace (e.g.: to track & improve productivity)		Military, police & security use (e.g.: lie detection)					Entertainment & recreational use (e.g.: gaming, sports)		Marketing & commerce (e.g.: for targeted advertisements)				Health care & assistive technology (e.g.: to support patients with paralysis, stroke)
Yes	No, never											Nothing, I had never heard of BCIs before																					Health care & assistive technology (e.g.: to support patients with paralysis or for stroke rehabilitation)					Military, police & security use (e.g.: lie detection)			Health care & assistive technology (e.g.: to support patients with paralysis, stroke)	Education & learning (e.g.: to address learning disabilities)	Entertainment & recreational use (e.g.: gaming, sports)			Military, police & security use (e.g.: lie detection)			Health care & assistive technology (e.g.: to support patients with paralysis, stroke)
Yes	No, never											Nothing, I had never heard of BCIs before																					Health care & assistive technology (e.g.: to support patients with paralysis or for stroke rehabilitation)	Education & learning (e.g.: to address learning disabilities)							Health care & assistive technology (e.g.: to support patients with paralysis, stroke)	Education & learning (e.g.: to address learning disabilities)							Health care & assistive technology (e.g.: to support patients with paralysis, stroke)
Yes	No, never											Nothing, I had never heard of BCIs before																																					Health care & assistive technology (e.g.: to support patients with paralysis, stroke)
Yes	No, never											Nothing, I had never heard of BCIs before																					Health care & assistive technology (e.g.: to support patients with paralysis or for stroke rehabilitation)		Entertainment & recreational use (e.g.: for gaming or sports)			Military, police & security use (e.g.: lie detection)			Health care & assistive technology (e.g.: to support patients with paralysis, stroke)	Education & learning (e.g.: to address learning disabilities)	Entertainment & recreational use (e.g.: gaming, sports)			Military, police & security use (e.g.: lie detection)			Health care & assistive technology (e.g.: to support patients with paralysis, stroke)
Yes	No, never											Nothing, I had never heard of BCIs before																					Health care & assistive technology (e.g.: to support patients with paralysis or for stroke rehabilitation)	Education & learning (e.g.: to address learning disabilities)				Military, police & security use (e.g.: lie detection)			Health care & assistive technology (e.g.: to support patients with paralysis, stroke)	Education & learning (e.g.: to address learning disabilities)							Health care & assistive technology (e.g.: to support patients with paralysis, stroke)
Yes	No, never											I don't know much but I have already heard of BCIs	Hearing aid with brain implant component								Functional magnetic resonance imaging (fMRI)			In the news (on TV, radio, online or printed newspaper)		From friends & family							Health care & assistive technology (e.g.: to support patients with paralysis or for stroke rehabilitation)								Health care & assistive technology (e.g.: to support patients with paralysis, stroke)	Education & learning (e.g.: to address learning disabilities)	Entertainment & recreational use (e.g.: gaming, sports)			Military, police & security use (e.g.: lie detection)			Health care & assistive technology (e.g.: to support patients with paralysis, stroke)
Yes	No, never											I don't know much but I have already heard of BCIs		Neuralink (Owned by Elon Musk)									None of the above		On online forums
Yes	No, never											Nothing, I had never heard of BCIs before																					Health care & assistive technology (e.g.: to support patients with paralysis or for stroke rehabilitation)								Health care & assistive technology (e.g.: to support patients with paralysis, stroke)								Health care & assistive technology (e.g.: to support patients with paralysis, stroke)
Yes	No, never											I don't know much but I have already heard of BCIs	Hearing aid with brain implant component									Electrocorticography (ECoG), a type of intracranial electroencephalography (iEEG)				From friends & family							Health care & assistive technology (e.g.: to support patients with paralysis or for stroke rehabilitation)								Health care & assistive technology (e.g.: to support patients with paralysis, stroke)	Education & learning (e.g.: to address learning disabilities)	Entertainment & recreational use (e.g.: gaming, sports)	Workplace (e.g.: to track & improve productivity)	Marketing & commerce (e.g.: for targeted advertisements)	Military, police & security use (e.g.: lie detection)			Health care & assistive technology (e.g.: to support patients with paralysis, stroke)
Yes	No, never											I don't know much but I have already heard of BCIs	Hearing aid with brain implant component	Neuralink (Owned by Elon Musk)							Functional magnetic resonance imaging (fMRI)			In the news (on TV, radio, online or printed newspaper)									Health care & assistive technology (e.g.: to support patients with paralysis or for stroke rehabilitation)	Education & learning (e.g.: to address learning disabilities)										Workplace (e.g.: to track & improve productivity)		Military, police & security use (e.g.: lie detection)			Health care & assistive technology (e.g.: to support patients with paralysis, stroke)
Yes	No, never											I don't know much but I have already heard of BCIs	Hearing aid with brain implant component										None of the above	In the news (on TV, radio, online or printed newspaper)									Health care & assistive technology (e.g.: to support patients with paralysis or for stroke rehabilitation)									Education & learning (e.g.: to address learning disabilities)	Entertainment & recreational use (e.g.: gaming, sports)						Health care & assistive technology (e.g.: to support patients with paralysis, stroke)
Yes	No, never											I don't know much but I have already heard of BCIs	Hearing aid with brain implant component										None of the above			From friends & family							Health care & assistive technology (e.g.: to support patients with paralysis or for stroke rehabilitation)									Education & learning (e.g.: to address learning disabilities)	Entertainment & recreational use (e.g.: gaming, sports)	Workplace (e.g.: to track & improve productivity)	Marketing & commerce (e.g.: for targeted advertisements)	Military, police & security use (e.g.: lie detection)			Health care & assistive technology (e.g.: to support patients with paralysis, stroke)
Yes	No, never											Nothing, I had never heard of BCIs before																													Health care & assistive technology (e.g.: to support patients with paralysis, stroke)	Education & learning (e.g.: to address learning disabilities)							Health care & assistive technology (e.g.: to support patients with paralysis, stroke)
Yes	No, never											Nothing, I had never heard of BCIs before																					Health care & assistive technology (e.g.: to support patients with paralysis or for stroke rehabilitation)		Entertainment & recreational use (e.g.: for gaming or sports)			Military, police & security use (e.g.: lie detection)			Health care & assistive technology (e.g.: to support patients with paralysis, stroke)		Entertainment & recreational use (e.g.: gaming, sports)			Military, police & security use (e.g.: lie detection)			Health care & assistive technology (e.g.: to support patients with paralysis, stroke)
Yes	No, never											Nothing, I had never heard of BCIs before																					Health care & assistive technology (e.g.: to support patients with paralysis or for stroke rehabilitation)				Marketing & commerce (e.g.: for targeted advertisement & personalised needs assessments)	Military, police & security use (e.g.: lie detection)					Entertainment & recreational use (e.g.: gaming, sports)	Workplace (e.g.: to track & improve productivity)
Yes	No, never											Nothing, I had never heard of BCIs before																					Health care & assistive technology (e.g.: to support patients with paralysis or for stroke rehabilitation)	Education & learning (e.g.: to address learning disabilities)				Military, police & security use (e.g.: lie detection)					Entertainment & recreational use (e.g.: gaming, sports)	Workplace (e.g.: to track & improve productivity)					Health care & assistive technology (e.g.: to support patients with paralysis, stroke)
Yes	No, never											Nothing, I had never heard of BCIs before																					Health care & assistive technology (e.g.: to support patients with paralysis or for stroke rehabilitation)	Education & learning (e.g.: to address learning disabilities)							Health care & assistive technology (e.g.: to support patients with paralysis, stroke)	Education & learning (e.g.: to address learning disabilities)	Entertainment & recreational use (e.g.: gaming, sports)	Workplace (e.g.: to track & improve productivity)	Marketing & commerce (e.g.: for targeted advertisements)	Military, police & security use (e.g.: lie detection)			Health care & assistive technology (e.g.: to support patients with paralysis, stroke)
Yes	No, never											Nothing, I had never heard of BCIs before																							Entertainment & recreational use (e.g.: for gaming or sports)			Military, police & security use (e.g.: lie detection)											Health care & assistive technology (e.g.: to support patients with paralysis, stroke)
Yes	No, never											I don't know much but I have already heard of BCIs	Hearing aid with brain implant component										None of the above	In the news (on TV, radio, online or printed newspaper)									Health care & assistive technology (e.g.: to support patients with paralysis or for stroke rehabilitation)	Education & learning (e.g.: to address learning disabilities)															Health care & assistive technology (e.g.: to support patients with paralysis, stroke)
Yes	No, never											Nothing, I had never heard of BCIs before																					Health care & assistive technology (e.g.: to support patients with paralysis or for stroke rehabilitation)	Education & learning (e.g.: to address learning disabilities)		Workplace (e.g.: to track & improve productivity)	Marketing & commerce (e.g.: for targeted advertisement & personalised needs assessments)	Military, police & security use (e.g.: lie detection)				Education & learning (e.g.: to address learning disabilities)	Entertainment & recreational use (e.g.: gaming, sports)	Workplace (e.g.: to track & improve productivity)		Military, police & security use (e.g.: lie detection)			Health care & assistive technology (e.g.: to support patients with paralysis, stroke)
Yes	No, never											Nothing, I had never heard of BCIs before																					Health care & assistive technology (e.g.: to support patients with paralysis or for stroke rehabilitation)	Education & learning (e.g.: to address learning disabilities)											Marketing & commerce (e.g.: for targeted advertisements)	Military, police & security use (e.g.: lie detection)			Health care & assistive technology (e.g.: to support patients with paralysis, stroke)
Yes	Yes, I am currently using one				Functional magnetic resonance imaging (fMRI)			For medical purposes (please specify)				Nothing, I had never heard of BCIs before																								Workplace (e.g.: to track & improve productivity)							Entertainment & recreational use (e.g.: gaming, sports)	Workplace (e.g.: to track & improve productivity)	Marketing & commerce (e.g.: for targeted advertisements)				Health care & assistive technology (e.g.: to support patients with paralysis, stroke)
Yes	No, never											Nothing, I had never heard of BCIs before																					Health care & assistive technology (e.g.: to support patients with paralysis or for stroke rehabilitation)								Health care & assistive technology (e.g.: to support patients with paralysis, stroke)					Military, police & security use (e.g.: lie detection)
Yes	No, never											Nothing, I had never heard of BCIs before																					Health care & assistive technology (e.g.: to support patients with paralysis or for stroke rehabilitation)	Education & learning (e.g.: to address learning disabilities)									Entertainment & recreational use (e.g.: gaming, sports)	Workplace (e.g.: to track & improve productivity)					Health care & assistive technology (e.g.: to support patients with paralysis, stroke)
Yes	No, never											Nothing, I had never heard of BCIs before																					Health care & assistive technology (e.g.: to support patients with paralysis or for stroke rehabilitation)								Health care & assistive technology (e.g.: to support patients with paralysis, stroke)								Health care & assistive technology (e.g.: to support patients with paralysis, stroke)
Yes	No, never											I don't know much but I have already heard of BCIs	Hearing aid with brain implant component					Electroencephalography (EEG)						In the news (on TV, radio, online or printed newspaper)									Health care & assistive technology (e.g.: to support patients with paralysis or for stroke rehabilitation)	Education & learning (e.g.: to address learning disabilities)							Health care & assistive technology (e.g.: to support patients with paralysis, stroke)					Military, police & security use (e.g.: lie detection)			Health care & assistive technology (e.g.: to support patients with paralysis, stroke)
Yes	No, never											Nothing, I had never heard of BCIs before																					Health care & assistive technology (e.g.: to support patients with paralysis or for stroke rehabilitation)	Education & learning (e.g.: to address learning disabilities)			Marketing & commerce (e.g.: for targeted advertisement & personalised needs assessments)				Health care & assistive technology (e.g.: to support patients with paralysis, stroke)	Education & learning (e.g.: to address learning disabilities)				Military, police & security use (e.g.: lie detection)			Health care & assistive technology (e.g.: to support patients with paralysis, stroke)
Yes	No, never											Nothing, I had never heard of BCIs before																								Workplace (e.g.: to track & improve productivity)								Workplace (e.g.: to track & improve productivity)
Yes	No, never											Nothing, I had never heard of BCIs before																					Health care & assistive technology (e.g.: to support patients with paralysis or for stroke rehabilitation)					Military, police & security use (e.g.: lie detection)				Education & learning (e.g.: to address learning disabilities)	Entertainment & recreational use (e.g.: gaming, sports)		Marketing & commerce (e.g.: for targeted advertisements)				Health care & assistive technology (e.g.: to support patients with paralysis, stroke)
Yes	No, never											I don't know much but I have already heard of BCIs	Hearing aid with brain implant component										None of the above	In the news (on TV, radio, online or printed newspaper)									Health care & assistive technology (e.g.: to support patients with paralysis or for stroke rehabilitation)					Military, police & security use (e.g.: lie detection)			Health care & assistive technology (e.g.: to support patients with paralysis, stroke)			Workplace (e.g.: to track & improve productivity)		Military, police & security use (e.g.: lie detection)			Health care & assistive technology (e.g.: to support patients with paralysis, stroke)
Yes	No, never											I don't know much but I have already heard of BCIs	Hearing aid with brain implant component								Functional magnetic resonance imaging (fMRI)			In the news (on TV, radio, online or printed newspaper)									Health care & assistive technology (e.g.: to support patients with paralysis or for stroke rehabilitation)	Education & learning (e.g.: to address learning disabilities)									Entertainment & recreational use (e.g.: gaming, sports)		Marketing & commerce (e.g.: for targeted advertisements)	Military, police & security use (e.g.: lie detection)			Health care & assistive technology (e.g.: to support patients with paralysis, stroke)
Yes	No, never											Nothing, I had never heard of BCIs before																					Health care & assistive technology (e.g.: to support patients with paralysis or for stroke rehabilitation)								Health care & assistive technology (e.g.: to support patients with paralysis, stroke)	Education & learning (e.g.: to address learning disabilities)							Health care & assistive technology (e.g.: to support patients with paralysis, stroke)
Yes	No, never											Nothing, I had never heard of BCIs before																					Health care & assistive technology (e.g.: to support patients with paralysis or for stroke rehabilitation)	Education & learning (e.g.: to address learning disabilities)				Military, police & security use (e.g.: lie detection)					Entertainment & recreational use (e.g.: gaming, sports)	Workplace (e.g.: to track & improve productivity)	Marketing & commerce (e.g.: for targeted advertisements)
Yes	No, never											Nothing, I had never heard of BCIs before																					Health care & assistive technology (e.g.: to support patients with paralysis or for stroke rehabilitation)										Entertainment & recreational use (e.g.: gaming, sports)	Workplace (e.g.: to track & improve productivity)	Marketing & commerce (e.g.: for targeted advertisements)	Military, police & security use (e.g.: lie detection)			Health care & assistive technology (e.g.: to support patients with paralysis, stroke)
Yes	No, never											Nothing, I had never heard of BCIs before																					Health care & assistive technology (e.g.: to support patients with paralysis or for stroke rehabilitation)					Military, police & security use (e.g.: lie detection)			Health care & assistive technology (e.g.: to support patients with paralysis, stroke)	Education & learning (e.g.: to address learning disabilities)		Workplace (e.g.: to track & improve productivity)		Military, police & security use (e.g.: lie detection)			Health care & assistive technology (e.g.: to support patients with paralysis, stroke)
Yes	No, never											I don't know much but I have already heard of BCIs	Hearing aid with brain implant component					Electroencephalography (EEG)								From friends & family				In the scientific literature			Health care & assistive technology (e.g.: to support patients with paralysis or for stroke rehabilitation)								Health care & assistive technology (e.g.: to support patients with paralysis, stroke)	Education & learning (e.g.: to address learning disabilities)							Health care & assistive technology (e.g.: to support patients with paralysis, stroke)
Yes	No, never											Nothing, I had never heard of BCIs before																					Health care & assistive technology (e.g.: to support patients with paralysis or for stroke rehabilitation)	Education & learning (e.g.: to address learning disabilities)							Health care & assistive technology (e.g.: to support patients with paralysis, stroke)	Education & learning (e.g.: to address learning disabilities)	Entertainment & recreational use (e.g.: gaming, sports)						Health care & assistive technology (e.g.: to support patients with paralysis, stroke)
Yes	No, never											I don't know much but I have already heard of BCIs	Hearing aid with brain implant component					Electroencephalography (EEG)			Functional magnetic resonance imaging (fMRI)			In the news (on TV, radio, online or printed newspaper)									Health care & assistive technology (e.g.: to support patients with paralysis or for stroke rehabilitation)								Health care & assistive technology (e.g.: to support patients with paralysis, stroke)								Health care & assistive technology (e.g.: to support patients with paralysis, stroke)
Yes	No, never											Nothing, I had never heard of BCIs before																					Health care & assistive technology (e.g.: to support patients with paralysis or for stroke rehabilitation)	Education & learning (e.g.: to address learning disabilities)				Military, police & security use (e.g.: lie detection)					Entertainment & recreational use (e.g.: gaming, sports)	Workplace (e.g.: to track & improve productivity)	Marketing & commerce (e.g.: for targeted advertisements)				Health care & assistive technology (e.g.: to support patients with paralysis, stroke)
Yes	No, never											Nothing, I had never heard of BCIs before																					Health care & assistive technology (e.g.: to support patients with paralysis or for stroke rehabilitation)	Education & learning (e.g.: to address learning disabilities)		Workplace (e.g.: to track & improve productivity)							Entertainment & recreational use (e.g.: gaming, sports)		Marketing & commerce (e.g.: for targeted advertisements)	Military, police & security use (e.g.: lie detection)			Health care & assistive technology (e.g.: to support patients with paralysis, stroke)
Yes	No, never											I don't know much but I have already heard of BCIs	Hearing aid with brain implant component	Neuralink (Owned by Elon Musk)				Electroencephalography (EEG)	Magnetoencephalography (MEG)		Functional magnetic resonance imaging (fMRI)			In the news (on TV, radio, online or printed newspaper)						In the scientific literature			Health care & assistive technology (e.g.: to support patients with paralysis or for stroke rehabilitation)	Education & learning (e.g.: to address learning disabilities)				Military, police & security use (e.g.: lie detection)			Health care & assistive technology (e.g.: to support patients with paralysis, stroke)	Education & learning (e.g.: to address learning disabilities)				Military, police & security use (e.g.: lie detection)			Health care & assistive technology (e.g.: to support patients with paralysis, stroke)
Yes	No, never											I don't know much but I have already heard of BCIs		Neuralink (Owned by Elon Musk)							Functional magnetic resonance imaging (fMRI)			In the news (on TV, radio, online or printed newspaper)									Health care & assistive technology (e.g.: to support patients with paralysis or for stroke rehabilitation)		Entertainment & recreational use (e.g.: for gaming or sports)			Military, police & security use (e.g.: lie detection)				Education & learning (e.g.: to address learning disabilities)	Entertainment & recreational use (e.g.: gaming, sports)	Workplace (e.g.: to track & improve productivity)	Marketing & commerce (e.g.: for targeted advertisements)				Health care & assistive technology (e.g.: to support patients with paralysis, stroke)
Yes	No, never											Nothing, I had never heard of BCIs before																					Health care & assistive technology (e.g.: to support patients with paralysis or for stroke rehabilitation)	Education & learning (e.g.: to address learning disabilities)				Military, police & security use (e.g.: lie detection)					Entertainment & recreational use (e.g.: gaming, sports)						Health care & assistive technology (e.g.: to support patients with paralysis, stroke)
Yes	No, never											Nothing, I had never heard of BCIs before																					Health care & assistive technology (e.g.: to support patients with paralysis or for stroke rehabilitation)					Military, police & security use (e.g.: lie detection)			Health care & assistive technology (e.g.: to support patients with paralysis, stroke)	Education & learning (e.g.: to address learning disabilities)		Workplace (e.g.: to track & improve productivity)		Military, police & security use (e.g.: lie detection)			Health care & assistive technology (e.g.: to support patients with paralysis, stroke)
Yes	No, never											Nothing, I had never heard of BCIs before																					Health care & assistive technology (e.g.: to support patients with paralysis or for stroke rehabilitation)			Workplace (e.g.: to track & improve productivity)		Military, police & security use (e.g.: lie detection)			Health care & assistive technology (e.g.: to support patients with paralysis, stroke)	Education & learning (e.g.: to address learning disabilities)	Entertainment & recreational use (e.g.: gaming, sports)	Workplace (e.g.: to track & improve productivity)	Marketing & commerce (e.g.: for targeted advertisements)	Military, police & security use (e.g.: lie detection)			Health care & assistive technology (e.g.: to support patients with paralysis, stroke)
Yes	No, never											I don't know much but I have already heard of BCIs	Hearing aid with brain implant component			Others (please specify)	Stephen Hawking?				Functional magnetic resonance imaging (fMRI)			In the news (on TV, radio, online or printed newspaper)							Other (please specify)	Leant about fmri in uni	Health care & assistive technology (e.g.: to support patients with paralysis or for stroke rehabilitation)	Education & learning (e.g.: to address learning disabilities)	Entertainment & recreational use (e.g.: for gaming or sports)			Military, police & security use (e.g.: lie detection)			Health care & assistive technology (e.g.: to support patients with paralysis, stroke)	Education & learning (e.g.: to address learning disabilities)	Entertainment & recreational use (e.g.: gaming, sports)	Workplace (e.g.: to track & improve productivity)		Military, police & security use (e.g.: lie detection)			Health care & assistive technology (e.g.: to support patients with paralysis, stroke)
Yes	No, never											Nothing, I had never heard of BCIs before																					Health care & assistive technology (e.g.: to support patients with paralysis or for stroke rehabilitation)					Military, police & security use (e.g.: lie detection)			Health care & assistive technology (e.g.: to support patients with paralysis, stroke)					Military, police & security use (e.g.: lie detection)			Health care & assistive technology (e.g.: to support patients with paralysis, stroke)
Yes	No, never											Nothing, I had never heard of BCIs before																					Health care & assistive technology (e.g.: to support patients with paralysis or for stroke rehabilitation)	Education & learning (e.g.: to address learning disabilities)							Health care & assistive technology (e.g.: to support patients with paralysis, stroke)	Education & learning (e.g.: to address learning disabilities)	Entertainment & recreational use (e.g.: gaming, sports)			Military, police & security use (e.g.: lie detection)			Health care & assistive technology (e.g.: to support patients with paralysis, stroke)
Yes	No, never											Nothing, I had never heard of BCIs before																					Health care & assistive technology (e.g.: to support patients with paralysis or for stroke rehabilitation)										Entertainment & recreational use (e.g.: gaming, sports)						Health care & assistive technology (e.g.: to support patients with paralysis, stroke)
Yes	No, never											I don't know much but I have already heard of BCIs	Hearing aid with brain implant component										None of the above	In the news (on TV, radio, online or printed newspaper)									Health care & assistive technology (e.g.: to support patients with paralysis or for stroke rehabilitation)								Health care & assistive technology (e.g.: to support patients with paralysis, stroke)								Health care & assistive technology (e.g.: to support patients with paralysis, stroke)
Yes	No, never											Nothing, I had never heard of BCIs before																					Health care & assistive technology (e.g.: to support patients with paralysis or for stroke rehabilitation)	Education & learning (e.g.: to address learning disabilities)										Workplace (e.g.: to track & improve productivity)		Military, police & security use (e.g.: lie detection)			Health care & assistive technology (e.g.: to support patients with paralysis, stroke)
Yes	No, never											I don't know much but I have already heard of BCIs	Hearing aid with brain implant component					Electroencephalography (EEG)						In the news (on TV, radio, online or printed newspaper)									Health care & assistive technology (e.g.: to support patients with paralysis or for stroke rehabilitation)		Entertainment & recreational use (e.g.: for gaming or sports)			Military, police & security use (e.g.: lie detection)			Health care & assistive technology (e.g.: to support patients with paralysis, stroke)	Education & learning (e.g.: to address learning disabilities)							Health care & assistive technology (e.g.: to support patients with paralysis, stroke)
Yes	No, never											Nothing, I had never heard of BCIs before																						Education & learning (e.g.: to address learning disabilities)	Entertainment & recreational use (e.g.: for gaming or sports)			Military, police & security use (e.g.: lie detection)			Health care & assistive technology (e.g.: to support patients with paralysis, stroke)				Marketing & commerce (e.g.: for targeted advertisements)				Health care & assistive technology (e.g.: to support patients with paralysis, stroke)
Yes	No, never											Nothing, I had never heard of BCIs before																										Military, police & security use (e.g.: lie detection)
Yes	No, never											Nothing, I had never heard of BCIs before																					Health care & assistive technology (e.g.: to support patients with paralysis or for stroke rehabilitation)	Education & learning (e.g.: to address learning disabilities)				Military, police & security use (e.g.: lie detection)			Health care & assistive technology (e.g.: to support patients with paralysis, stroke)					Military, police & security use (e.g.: lie detection)			Health care & assistive technology (e.g.: to support patients with paralysis, stroke)
Yes	No, never											I don't know much but I have already heard of BCIs											None of the above							In the scientific literature			Health care & assistive technology (e.g.: to support patients with paralysis or for stroke rehabilitation)								Health care & assistive technology (e.g.: to support patients with paralysis, stroke)	Education & learning (e.g.: to address learning disabilities)							Health care & assistive technology (e.g.: to support patients with paralysis, stroke)
Yes	No, never											Nothing, I had never heard of BCIs before																					Health care & assistive technology (e.g.: to support patients with paralysis or for stroke rehabilitation)																Health care & assistive technology (e.g.: to support patients with paralysis, stroke)
Yes	No, never											Nothing, I had never heard of BCIs before																					Health care & assistive technology (e.g.: to support patients with paralysis or for stroke rehabilitation)	Education & learning (e.g.: to address learning disabilities)	Entertainment & recreational use (e.g.: for gaming or sports)			Military, police & security use (e.g.: lie detection)			Health care & assistive technology (e.g.: to support patients with paralysis, stroke)	Education & learning (e.g.: to address learning disabilities)		Workplace (e.g.: to track & improve productivity)	Marketing & commerce (e.g.: for targeted advertisements)	Military, police & security use (e.g.: lie detection)			Health care & assistive technology (e.g.: to support patients with paralysis, stroke)
Yes	No, never											Nothing, I had never heard of BCIs before																					Health care & assistive technology (e.g.: to support patients with paralysis or for stroke rehabilitation)	Education & learning (e.g.: to address learning disabilities)				Military, police & security use (e.g.: lie detection)			Health care & assistive technology (e.g.: to support patients with paralysis, stroke)								Health care & assistive technology (e.g.: to support patients with paralysis, stroke)
Yes	No, never											Nothing, I had never heard of BCIs before																					Health care & assistive technology (e.g.: to support patients with paralysis or for stroke rehabilitation)		Entertainment & recreational use (e.g.: for gaming or sports)			Military, police & security use (e.g.: lie detection)			Health care & assistive technology (e.g.: to support patients with paralysis, stroke)	Education & learning (e.g.: to address learning disabilities)	Entertainment & recreational use (e.g.: gaming, sports)			Military, police & security use (e.g.: lie detection)			Health care & assistive technology (e.g.: to support patients with paralysis, stroke)
Yes	No, never											Nothing, I had never heard of BCIs before																					Health care & assistive technology (e.g.: to support patients with paralysis or for stroke rehabilitation)	Education & learning (e.g.: to address learning disabilities)	Entertainment & recreational use (e.g.: for gaming or sports)		Marketing & commerce (e.g.: for targeted advertisement & personalised needs assessments)							Workplace (e.g.: to track & improve productivity)		Military, police & security use (e.g.: lie detection)			Health care & assistive technology (e.g.: to support patients with paralysis, stroke)
Yes	No, never											Nothing, I had never heard of BCIs before																					Health care & assistive technology (e.g.: to support patients with paralysis or for stroke rehabilitation)	Education & learning (e.g.: to address learning disabilities)	Entertainment & recreational use (e.g.: for gaming or sports)										Marketing & commerce (e.g.: for targeted advertisements)	Military, police & security use (e.g.: lie detection)
Yes	No, never											Nothing, I had never heard of BCIs before																					Health care & assistive technology (e.g.: to support patients with paralysis or for stroke rehabilitation)	Education & learning (e.g.: to address learning disabilities)				Military, police & security use (e.g.: lie detection)						Workplace (e.g.: to track & improve productivity)					Health care & assistive technology (e.g.: to support patients with paralysis, stroke)
Yes	No, never											I don't know much but I have already heard of BCIs	Hearing aid with brain implant component										None of the above		On online forums					In the scientific literature			Health care & assistive technology (e.g.: to support patients with paralysis or for stroke rehabilitation)	Education & learning (e.g.: to address learning disabilities)	Entertainment & recreational use (e.g.: for gaming or sports)	Workplace (e.g.: to track & improve productivity)	Marketing & commerce (e.g.: for targeted advertisement & personalised needs assessments)	Military, police & security use (e.g.: lie detection)			Health care & assistive technology (e.g.: to support patients with paralysis, stroke)	Education & learning (e.g.: to address learning disabilities)	Entertainment & recreational use (e.g.: gaming, sports)	Workplace (e.g.: to track & improve productivity)	Marketing & commerce (e.g.: for targeted advertisements)	Military, police & security use (e.g.: lie detection)			Health care & assistive technology (e.g.: to support patients with paralysis, stroke)
Yes	No, never											Nothing, I had never heard of BCIs before																					Health care & assistive technology (e.g.: to support patients with paralysis or for stroke rehabilitation)								Health care & assistive technology (e.g.: to support patients with paralysis, stroke)								Health care & assistive technology (e.g.: to support patients with paralysis, stroke)
Yes	No, never											Nothing, I had never heard of BCIs before																					Health care & assistive technology (e.g.: to support patients with paralysis or for stroke rehabilitation)					Military, police & security use (e.g.: lie detection)			Health care & assistive technology (e.g.: to support patients with paralysis, stroke)					Military, police & security use (e.g.: lie detection)			Health care & assistive technology (e.g.: to support patients with paralysis, stroke)
Yes	No, never											I know a lot about BCIs		Neuralink (Owned by Elon Musk)									None of the above	In the news (on TV, radio, online or printed newspaper)									Health care & assistive technology (e.g.: to support patients with paralysis or for stroke rehabilitation)	Education & learning (e.g.: to address learning disabilities)				Military, police & security use (e.g.: lie detection)				Education & learning (e.g.: to address learning disabilities)		Workplace (e.g.: to track & improve productivity)	Marketing & commerce (e.g.: for targeted advertisements)				Health care & assistive technology (e.g.: to support patients with paralysis, stroke)
Yes	No, never											Nothing, I had never heard of BCIs before																					Health care & assistive technology (e.g.: to support patients with paralysis or for stroke rehabilitation)								Health care & assistive technology (e.g.: to support patients with paralysis, stroke)								Health care & assistive technology (e.g.: to support patients with paralysis, stroke)
Yes	No, never											Nothing, I had never heard of BCIs before																					Health care & assistive technology (e.g.: to support patients with paralysis or for stroke rehabilitation)		Entertainment & recreational use (e.g.: for gaming or sports)			Military, police & security use (e.g.: lie detection)			Health care & assistive technology (e.g.: to support patients with paralysis, stroke)	Education & learning (e.g.: to address learning disabilities)	Entertainment & recreational use (e.g.: gaming, sports)	Workplace (e.g.: to track & improve productivity)		Military, police & security use (e.g.: lie detection)			Health care & assistive technology (e.g.: to support patients with paralysis, stroke)
Yes	No, never											I know a lot about BCIs											None of the above							In the scientific literature									Other (please specify)		Health care & assistive technology (e.g.: to support patients with paralysis, stroke)		Entertainment & recreational use (e.g.: gaming, sports)	Workplace (e.g.: to track & improve productivity)		Military, police & security use (e.g.: lie detection)			Health care & assistive technology (e.g.: to support patients with paralysis, stroke)
Yes	No, never											Nothing, I had never heard of BCIs before																							Entertainment & recreational use (e.g.: for gaming or sports)			Military, police & security use (e.g.: lie detection)			Health care & assistive technology (e.g.: to support patients with paralysis, stroke)	Education & learning (e.g.: to address learning disabilities)		Workplace (e.g.: to track & improve productivity)					Health care & assistive technology (e.g.: to support patients with paralysis, stroke)
Yes	No, never											Nothing, I had never heard of BCIs before																					Health care & assistive technology (e.g.: to support patients with paralysis or for stroke rehabilitation)		Entertainment & recreational use (e.g.: for gaming or sports)			Military, police & security use (e.g.: lie detection)				Education & learning (e.g.: to address learning disabilities)		Workplace (e.g.: to track & improve productivity)	Marketing & commerce (e.g.: for targeted advertisements)				Health care & assistive technology (e.g.: to support patients with paralysis, stroke)
Yes	No, never											I don't know much but I have already heard of BCIs		Neuralink (Owned by Elon Musk)				Electroencephalography (EEG)	Magnetoencephalography (MEG)		Functional magnetic resonance imaging (fMRI)									In the scientific literature			Health care & assistive technology (e.g.: to support patients with paralysis or for stroke rehabilitation)									Education & learning (e.g.: to address learning disabilities)	Entertainment & recreational use (e.g.: gaming, sports)	Workplace (e.g.: to track & improve productivity)	Marketing & commerce (e.g.: for targeted advertisements)	Military, police & security use (e.g.: lie detection)			Health care & assistive technology (e.g.: to support patients with paralysis, stroke)
Yes	No, never											Nothing, I had never heard of BCIs before																					Health care & assistive technology (e.g.: to support patients with paralysis or for stroke rehabilitation)			Workplace (e.g.: to track & improve productivity)					Health care & assistive technology (e.g.: to support patients with paralysis, stroke)	Education & learning (e.g.: to address learning disabilities)		Workplace (e.g.: to track & improve productivity)		Military, police & security use (e.g.: lie detection)			Health care & assistive technology (e.g.: to support patients with paralysis, stroke)
Yes	No, never											Nothing, I had never heard of BCIs before																					Health care & assistive technology (e.g.: to support patients with paralysis or for stroke rehabilitation)	Education & learning (e.g.: to address learning disabilities)				Military, police & security use (e.g.: lie detection)			Health care & assistive technology (e.g.: to support patients with paralysis, stroke)	Education & learning (e.g.: to address learning disabilities)	Entertainment & recreational use (e.g.: gaming, sports)		Marketing & commerce (e.g.: for targeted advertisements)	Military, police & security use (e.g.: lie detection)			Health care & assistive technology (e.g.: to support patients with paralysis, stroke)
Yes	No, never											I don't know much but I have already heard of BCIs	Hearing aid with brain implant component								Functional magnetic resonance imaging (fMRI)			In the news (on TV, radio, online or printed newspaper)									Health care & assistive technology (e.g.: to support patients with paralysis or for stroke rehabilitation)	Education & learning (e.g.: to address learning disabilities)									Entertainment & recreational use (e.g.: gaming, sports)			Military, police & security use (e.g.: lie detection)			Health care & assistive technology (e.g.: to support patients with paralysis, stroke)
Yes	No, never											I don't know much but I have already heard of BCIs		Neuralink (Owned by Elon Musk)									None of the above	In the news (on TV, radio, online or printed newspaper)									Health care & assistive technology (e.g.: to support patients with paralysis or for stroke rehabilitation)	Education & learning (e.g.: to address learning disabilities)							Health care & assistive technology (e.g.: to support patients with paralysis, stroke)	Education & learning (e.g.: to address learning disabilities)							Health care & assistive technology (e.g.: to support patients with paralysis, stroke)
Yes	No, never											I don't know much but I have already heard of BCIs						Electroencephalography (EEG)			Functional magnetic resonance imaging (fMRI)									In the scientific literature			Health care & assistive technology (e.g.: to support patients with paralysis or for stroke rehabilitation)									Education & learning (e.g.: to address learning disabilities)							Health care & assistive technology (e.g.: to support patients with paralysis, stroke)
Yes	No, never											I don't know much but I have already heard of BCIs									Functional magnetic resonance imaging (fMRI)				On online forums		From colleagues at work						Health care & assistive technology (e.g.: to support patients with paralysis or for stroke rehabilitation)					Military, police & security use (e.g.: lie detection)				Education & learning (e.g.: to address learning disabilities)	Entertainment & recreational use (e.g.: gaming, sports)	Workplace (e.g.: to track & improve productivity)					Health care & assistive technology (e.g.: to support patients with paralysis, stroke)
Yes	No, never											Nothing, I had never heard of BCIs before																					Health care & assistive technology (e.g.: to support patients with paralysis or for stroke rehabilitation)	Education & learning (e.g.: to address learning disabilities)			Marketing & commerce (e.g.: for targeted advertisement & personalised needs assessments)	Military, police & security use (e.g.: lie detection)			Health care & assistive technology (e.g.: to support patients with paralysis, stroke)	Education & learning (e.g.: to address learning disabilities)	Entertainment & recreational use (e.g.: gaming, sports)	Workplace (e.g.: to track & improve productivity)	Marketing & commerce (e.g.: for targeted advertisements)	Military, police & security use (e.g.: lie detection)			Health care & assistive technology (e.g.: to support patients with paralysis, stroke)
Yes	No, never											I don't know much but I have already heard of BCIs	Hearing aid with brain implant component					Electroencephalography (EEG)			Functional magnetic resonance imaging (fMRI)			In the news (on TV, radio, online or printed newspaper)			From colleagues at work			In the scientific literature			Health care & assistive technology (e.g.: to support patients with paralysis or for stroke rehabilitation)	Education & learning (e.g.: to address learning disabilities)				Military, police & security use (e.g.: lie detection)					Entertainment & recreational use (e.g.: gaming, sports)	Workplace (e.g.: to track & improve productivity)	Marketing & commerce (e.g.: for targeted advertisements)				Health care & assistive technology (e.g.: to support patients with paralysis, stroke)
Yes	No, never											Nothing, I had never heard of BCIs before																					Health care & assistive technology (e.g.: to support patients with paralysis or for stroke rehabilitation)					Military, police & security use (e.g.: lie detection)				Education & learning (e.g.: to address learning disabilities)	Entertainment & recreational use (e.g.: gaming, sports)	Workplace (e.g.: to track & improve productivity)	Marketing & commerce (e.g.: for targeted advertisements)				Health care & assistive technology (e.g.: to support patients with paralysis, stroke)
Yes	No, never											Nothing, I had never heard of BCIs before																					Health care & assistive technology (e.g.: to support patients with paralysis or for stroke rehabilitation)	Education & learning (e.g.: to address learning disabilities)	Entertainment & recreational use (e.g.: for gaming or sports)	Workplace (e.g.: to track & improve productivity)	Marketing & commerce (e.g.: for targeted advertisement & personalised needs assessments)	Military, police & security use (e.g.: lie detection)			Health care & assistive technology (e.g.: to support patients with paralysis, stroke)	Education & learning (e.g.: to address learning disabilities)		Workplace (e.g.: to track & improve productivity)	Marketing & commerce (e.g.: for targeted advertisements)	Military, police & security use (e.g.: lie detection)			Health care & assistive technology (e.g.: to support patients with paralysis, stroke)
Yes	No, never											I don't know much but I have already heard of BCIs	Hearing aid with brain implant component	Neuralink (Owned by Elon Musk)				Electroencephalography (EEG)	Magnetoencephalography (MEG)		Functional magnetic resonance imaging (fMRI)	Electrocorticography (ECoG), a type of intracranial electroencephalography (iEEG)		In the news (on TV, radio, online or printed newspaper)	On online forums		From colleagues at work		Through advertisement	In the scientific literature			Health care & assistive technology (e.g.: to support patients with paralysis or for stroke rehabilitation)		Entertainment & recreational use (e.g.: for gaming or sports)		Marketing & commerce (e.g.: for targeted advertisement & personalised needs assessments)				Health care & assistive technology (e.g.: to support patients with paralysis, stroke)	Education & learning (e.g.: to address learning disabilities)			Marketing & commerce (e.g.: for targeted advertisements)				Health care & assistive technology (e.g.: to support patients with paralysis, stroke)
Yes	No, never											I know a lot about BCIs											None of the above	In the news (on TV, radio, online or printed newspaper)	On online forums								Health care & assistive technology (e.g.: to support patients with paralysis or for stroke rehabilitation)	Education & learning (e.g.: to address learning disabilities)							Health care & assistive technology (e.g.: to support patients with paralysis, stroke)	Education & learning (e.g.: to address learning disabilities)							Health care & assistive technology (e.g.: to support patients with paralysis, stroke)
Yes	No, never											Nothing, I had never heard of BCIs before																					Health care & assistive technology (e.g.: to support patients with paralysis or for stroke rehabilitation)								Health care & assistive technology (e.g.: to support patients with paralysis, stroke)								Health care & assistive technology (e.g.: to support patients with paralysis, stroke)
Yes	No, never											Nothing, I had never heard of BCIs before																					Health care & assistive technology (e.g.: to support patients with paralysis or for stroke rehabilitation)	Education & learning (e.g.: to address learning disabilities)	Entertainment & recreational use (e.g.: for gaming or sports)	Workplace (e.g.: to track & improve productivity)	Marketing & commerce (e.g.: for targeted advertisement & personalised needs assessments)	Military, police & security use (e.g.: lie detection)			Health care & assistive technology (e.g.: to support patients with paralysis, stroke)					Military, police & security use (e.g.: lie detection)			Health care & assistive technology (e.g.: to support patients with paralysis, stroke)
Yes	No, never											Nothing, I had never heard of BCIs before																					Health care & assistive technology (e.g.: to support patients with paralysis or for stroke rehabilitation)									Education & learning (e.g.: to address learning disabilities)	Entertainment & recreational use (e.g.: gaming, sports)						Health care & assistive technology (e.g.: to support patients with paralysis, stroke)
Yes	No, never											I don't know much but I have already heard of BCIs		Neuralink (Owned by Elon Musk)									None of the above	In the news (on TV, radio, online or printed newspaper)									Health care & assistive technology (e.g.: to support patients with paralysis or for stroke rehabilitation)		Entertainment & recreational use (e.g.: for gaming or sports)						Health care & assistive technology (e.g.: to support patients with paralysis, stroke)	Education & learning (e.g.: to address learning disabilities)	Entertainment & recreational use (e.g.: gaming, sports)	Workplace (e.g.: to track & improve productivity)	Marketing & commerce (e.g.: for targeted advertisements)	Military, police & security use (e.g.: lie detection)			Health care & assistive technology (e.g.: to support patients with paralysis, stroke)
Yes	No, never											Nothing, I had never heard of BCIs before																					Health care & assistive technology (e.g.: to support patients with paralysis or for stroke rehabilitation)	Education & learning (e.g.: to address learning disabilities)	Entertainment & recreational use (e.g.: for gaming or sports)	Workplace (e.g.: to track & improve productivity)	Marketing & commerce (e.g.: for targeted advertisement & personalised needs assessments)	Military, police & security use (e.g.: lie detection)			Health care & assistive technology (e.g.: to support patients with paralysis, stroke)	Education & learning (e.g.: to address learning disabilities)	Entertainment & recreational use (e.g.: gaming, sports)	Workplace (e.g.: to track & improve productivity)	Marketing & commerce (e.g.: for targeted advertisements)	Military, police & security use (e.g.: lie detection)			Health care & assistive technology (e.g.: to support patients with paralysis, stroke)
Yes	No, never											Nothing, I had never heard of BCIs before																					Health care & assistive technology (e.g.: to support patients with paralysis or for stroke rehabilitation)	Education & learning (e.g.: to address learning disabilities)				Military, police & security use (e.g.: lie detection)					Entertainment & recreational use (e.g.: gaming, sports)	Workplace (e.g.: to track & improve productivity)	Marketing & commerce (e.g.: for targeted advertisements)				Health care & assistive technology (e.g.: to support patients with paralysis, stroke)
Yes	No, never											Nothing, I had never heard of BCIs before																											Other (please specify)	I don't know	Health care & assistive technology (e.g.: to support patients with paralysis, stroke)	Education & learning (e.g.: to address learning disabilities)							Health care & assistive technology (e.g.: to support patients with paralysis, stroke)
Yes	No, never											I don't know much but I have already heard of BCIs	Hearing aid with brain implant component	Neuralink (Owned by Elon Musk)				Electroencephalography (EEG)			Functional magnetic resonance imaging (fMRI)			In the news (on TV, radio, online or printed newspaper)				From my GP, nurse, or another healthcare professional		In the scientific literature			Health care & assistive technology (e.g.: to support patients with paralysis or for stroke rehabilitation)	Education & learning (e.g.: to address learning disabilities)	Entertainment & recreational use (e.g.: for gaming or sports)	Workplace (e.g.: to track & improve productivity)	Marketing & commerce (e.g.: for targeted advertisement & personalised needs assessments)	Military, police & security use (e.g.: lie detection)											Health care & assistive technology (e.g.: to support patients with paralysis, stroke)
Yes	No, never											I don't know much but I have already heard of BCIs		Neuralink (Owned by Elon Musk)						Microelectrode arrays (MEAs)	Functional magnetic resonance imaging (fMRI)			In the news (on TV, radio, online or printed newspaper)									Health care & assistive technology (e.g.: to support patients with paralysis or for stroke rehabilitation)				Marketing & commerce (e.g.: for targeted advertisement & personalised needs assessments)	Military, police & security use (e.g.: lie detection)			Health care & assistive technology (e.g.: to support patients with paralysis, stroke)	Education & learning (e.g.: to address learning disabilities)	Entertainment & recreational use (e.g.: gaming, sports)	Workplace (e.g.: to track & improve productivity)	Marketing & commerce (e.g.: for targeted advertisements)	Military, police & security use (e.g.: lie detection)			Health care & assistive technology (e.g.: to support patients with paralysis, stroke)
Yes	No, never											Nothing, I had never heard of BCIs before																					Health care & assistive technology (e.g.: to support patients with paralysis or for stroke rehabilitation)													Military, police & security use (e.g.: lie detection)			Health care & assistive technology (e.g.: to support patients with paralysis, stroke)
Yes	No, never											Nothing, I had never heard of BCIs before																					Health care & assistive technology (e.g.: to support patients with paralysis or for stroke rehabilitation)	Education & learning (e.g.: to address learning disabilities)	Entertainment & recreational use (e.g.: for gaming or sports)									Workplace (e.g.: to track & improve productivity)	Marketing & commerce (e.g.: for targeted advertisements)	Military, police & security use (e.g.: lie detection)			Health care & assistive technology (e.g.: to support patients with paralysis, stroke)
Yes	No, never											Nothing, I had never heard of BCIs before																					Health care & assistive technology (e.g.: to support patients with paralysis or for stroke rehabilitation)	Education & learning (e.g.: to address learning disabilities)			Marketing & commerce (e.g.: for targeted advertisement & personalised needs assessments)								Marketing & commerce (e.g.: for targeted advertisements)				Health care & assistive technology (e.g.: to support patients with paralysis, stroke)
Yes	No, never											Nothing, I had never heard of BCIs before																					Health care & assistive technology (e.g.: to support patients with paralysis or for stroke rehabilitation)	Education & learning (e.g.: to address learning disabilities)	Entertainment & recreational use (e.g.: for gaming or sports)									Workplace (e.g.: to track & improve productivity)	Marketing & commerce (e.g.: for targeted advertisements)	Military, police & security use (e.g.: lie detection)
Yes	No, never											Nothing, I had never heard of BCIs before																					Health care & assistive technology (e.g.: to support patients with paralysis or for stroke rehabilitation)									Education & learning (e.g.: to address learning disabilities)	Entertainment & recreational use (e.g.: gaming, sports)	Workplace (e.g.: to track & improve productivity)	Marketing & commerce (e.g.: for targeted advertisements)	Military, police & security use (e.g.: lie detection)			Health care & assistive technology (e.g.: to support patients with paralysis, stroke)
Yes	No, never											Nothing, I had never heard of BCIs before																					Health care & assistive technology (e.g.: to support patients with paralysis or for stroke rehabilitation)								Health care & assistive technology (e.g.: to support patients with paralysis, stroke)								Health care & assistive technology (e.g.: to support patients with paralysis, stroke)
Yes	No, never											I don't know much but I have already heard of BCIs	Hearing aid with brain implant component								Functional magnetic resonance imaging (fMRI)	Electrocorticography (ECoG), a type of intracranial electroencephalography (iEEG)				From friends & family							Health care & assistive technology (e.g.: to support patients with paralysis or for stroke rehabilitation)								Health care & assistive technology (e.g.: to support patients with paralysis, stroke)								Health care & assistive technology (e.g.: to support patients with paralysis, stroke)
Yes	No, never											Nothing, I had never heard of BCIs before																					Health care & assistive technology (e.g.: to support patients with paralysis or for stroke rehabilitation)									Education & learning (e.g.: to address learning disabilities)							Health care & assistive technology (e.g.: to support patients with paralysis, stroke)
Yes	No, never											Nothing, I had never heard of BCIs before																					Health care & assistive technology (e.g.: to support patients with paralysis or for stroke rehabilitation)	Education & learning (e.g.: to address learning disabilities)	Entertainment & recreational use (e.g.: for gaming or sports)	Workplace (e.g.: to track & improve productivity)	Marketing & commerce (e.g.: for targeted advertisement & personalised needs assessments)	Military, police & security use (e.g.: lie detection)			Health care & assistive technology (e.g.: to support patients with paralysis, stroke)	Education & learning (e.g.: to address learning disabilities)	Entertainment & recreational use (e.g.: gaming, sports)	Workplace (e.g.: to track & improve productivity)	Marketing & commerce (e.g.: for targeted advertisements)	Military, police & security use (e.g.: lie detection)			Health care & assistive technology (e.g.: to support patients with paralysis, stroke)
Yes	No, never											Nothing, I had never heard of BCIs before																					Health care & assistive technology (e.g.: to support patients with paralysis or for stroke rehabilitation)					Military, police & security use (e.g.: lie detection)						Workplace (e.g.: to track & improve productivity)					Health care & assistive technology (e.g.: to support patients with paralysis, stroke)
Yes	No, never											I don't know much but I have already heard of BCIs	Hearing aid with brain implant component							Microelectrode arrays (MEAs)				In the news (on TV, radio, online or printed newspaper)			From colleagues at work						Health care & assistive technology (e.g.: to support patients with paralysis or for stroke rehabilitation)								Health care & assistive technology (e.g.: to support patients with paralysis, stroke)	Education & learning (e.g.: to address learning disabilities)							Health care & assistive technology (e.g.: to support patients with paralysis, stroke)
Yes	No, never											Nothing, I had never heard of BCIs before																					Health care & assistive technology (e.g.: to support patients with paralysis or for stroke rehabilitation)	Education & learning (e.g.: to address learning disabilities)	Entertainment & recreational use (e.g.: for gaming or sports)									Workplace (e.g.: to track & improve productivity)	Marketing & commerce (e.g.: for targeted advertisements)	Military, police & security use (e.g.: lie detection)			Health care & assistive technology (e.g.: to support patients with paralysis, stroke)
Yes	No, never											Nothing, I had never heard of BCIs before																					Health care & assistive technology (e.g.: to support patients with paralysis or for stroke rehabilitation)	Education & learning (e.g.: to address learning disabilities)							Health care & assistive technology (e.g.: to support patients with paralysis, stroke)	Education & learning (e.g.: to address learning disabilities)	Entertainment & recreational use (e.g.: gaming, sports)						Health care & assistive technology (e.g.: to support patients with paralysis, stroke)
Yes	No, never											Nothing, I had never heard of BCIs before																													Health care & assistive technology (e.g.: to support patients with paralysis, stroke)	Education & learning (e.g.: to address learning disabilities)							Health care & assistive technology (e.g.: to support patients with paralysis, stroke)
Yes	No, never											I don't know much but I have already heard of BCIs		Neuralink (Owned by Elon Musk)		Others (please specify)	I don't know the name but I think Stephen Hawking used a similar device to communicate	Electroencephalography (EEG)			Functional magnetic resonance imaging (fMRI)			In the news (on TV, radio, online or printed newspaper)	On online forums								Health care & assistive technology (e.g.: to support patients with paralysis or for stroke rehabilitation)	Education & learning (e.g.: to address learning disabilities)									Entertainment & recreational use (e.g.: gaming, sports)	Workplace (e.g.: to track & improve productivity)	Marketing & commerce (e.g.: for targeted advertisements)	Military, police & security use (e.g.: lie detection)			Health care & assistive technology (e.g.: to support patients with paralysis, stroke)
Yes	No, never											Nothing, I had never heard of BCIs before																					Health care & assistive technology (e.g.: to support patients with paralysis or for stroke rehabilitation)	Education & learning (e.g.: to address learning disabilities)	Entertainment & recreational use (e.g.: for gaming or sports)			Military, police & security use (e.g.: lie detection)						Workplace (e.g.: to track & improve productivity)	Marketing & commerce (e.g.: for targeted advertisements)				Health care & assistive technology (e.g.: to support patients with paralysis, stroke)
Yes	No, never											Nothing, I had never heard of BCIs before																					Health care & assistive technology (e.g.: to support patients with paralysis or for stroke rehabilitation)				Marketing & commerce (e.g.: for targeted advertisement & personalised needs assessments)					Education & learning (e.g.: to address learning disabilities)	Entertainment & recreational use (e.g.: gaming, sports)
Yes	No, never											Nothing, I had never heard of BCIs before																					Health care & assistive technology (e.g.: to support patients with paralysis or for stroke rehabilitation)			Workplace (e.g.: to track & improve productivity)		Military, police & security use (e.g.: lie detection)					Entertainment & recreational use (e.g.: gaming, sports)	Workplace (e.g.: to track & improve productivity)	Marketing & commerce (e.g.: for targeted advertisements)				Health care & assistive technology (e.g.: to support patients with paralysis, stroke)
Yes	No, never											I don't know much but I have already heard of BCIs	Hearing aid with brain implant component										None of the above	In the news (on TV, radio, online or printed newspaper)									Health care & assistive technology (e.g.: to support patients with paralysis or for stroke rehabilitation)								Health care & assistive technology (e.g.: to support patients with paralysis, stroke)		Entertainment & recreational use (e.g.: gaming, sports)	Workplace (e.g.: to track & improve productivity)	Marketing & commerce (e.g.: for targeted advertisements)				Health care & assistive technology (e.g.: to support patients with paralysis, stroke)
Yes	No, never											Nothing, I had never heard of BCIs before																					Health care & assistive technology (e.g.: to support patients with paralysis or for stroke rehabilitation)								Health care & assistive technology (e.g.: to support patients with paralysis, stroke)								Health care & assistive technology (e.g.: to support patients with paralysis, stroke)
Yes	No, never											Nothing, I had never heard of BCIs before																					Health care & assistive technology (e.g.: to support patients with paralysis or for stroke rehabilitation)	Education & learning (e.g.: to address learning disabilities)							Health care & assistive technology (e.g.: to support patients with paralysis, stroke)	Education & learning (e.g.: to address learning disabilities)				Military, police & security use (e.g.: lie detection)			Health care & assistive technology (e.g.: to support patients with paralysis, stroke)
Yes	No, never											Nothing, I had never heard of BCIs before																					Health care & assistive technology (e.g.: to support patients with paralysis or for stroke rehabilitation)		Entertainment & recreational use (e.g.: for gaming or sports)			Military, police & security use (e.g.: lie detection)			Health care & assistive technology (e.g.: to support patients with paralysis, stroke)			Workplace (e.g.: to track & improve productivity)					Health care & assistive technology (e.g.: to support patients with paralysis, stroke)
Yes	No, never											I don't know much but I have already heard of BCIs	Hearing aid with brain implant component					Electroencephalography (EEG)			Functional magnetic resonance imaging (fMRI)			In the news (on TV, radio, online or printed newspaper)	On online forums								Health care & assistive technology (e.g.: to support patients with paralysis or for stroke rehabilitation)	Education & learning (e.g.: to address learning disabilities)	Entertainment & recreational use (e.g.: for gaming or sports)	Workplace (e.g.: to track & improve productivity)									Marketing & commerce (e.g.: for targeted advertisements)	Military, police & security use (e.g.: lie detection)			Health care & assistive technology (e.g.: to support patients with paralysis, stroke)
Yes	No, never											Nothing, I had never heard of BCIs before																																					Health care & assistive technology (e.g.: to support patients with paralysis, stroke)
Yes	No, never											Nothing, I had never heard of BCIs before																					Health care & assistive technology (e.g.: to support patients with paralysis or for stroke rehabilitation)					Military, police & security use (e.g.: lie detection)			Health care & assistive technology (e.g.: to support patients with paralysis, stroke)	Education & learning (e.g.: to address learning disabilities)	Entertainment & recreational use (e.g.: gaming, sports)	Workplace (e.g.: to track & improve productivity)	Marketing & commerce (e.g.: for targeted advertisements)	Military, police & security use (e.g.: lie detection)			Health care & assistive technology (e.g.: to support patients with paralysis, stroke)
Yes	No, never											Nothing, I had never heard of BCIs before																					Health care & assistive technology (e.g.: to support patients with paralysis or for stroke rehabilitation)	Education & learning (e.g.: to address learning disabilities)							Health care & assistive technology (e.g.: to support patients with paralysis, stroke)	Education & learning (e.g.: to address learning disabilities)	Entertainment & recreational use (e.g.: gaming, sports)						Health care & assistive technology (e.g.: to support patients with paralysis, stroke)
Yes	No, never											Nothing, I had never heard of BCIs before																					Health care & assistive technology (e.g.: to support patients with paralysis or for stroke rehabilitation)					Military, police & security use (e.g.: lie detection)			Health care & assistive technology (e.g.: to support patients with paralysis, stroke)	Education & learning (e.g.: to address learning disabilities)	Entertainment & recreational use (e.g.: gaming, sports)			Military, police & security use (e.g.: lie detection)			Health care & assistive technology (e.g.: to support patients with paralysis, stroke)
Yes	No, never											Nothing, I had never heard of BCIs before																					Health care & assistive technology (e.g.: to support patients with paralysis or for stroke rehabilitation)	Education & learning (e.g.: to address learning disabilities)							Health care & assistive technology (e.g.: to support patients with paralysis, stroke)	Education & learning (e.g.: to address learning disabilities)				Military, police & security use (e.g.: lie detection)			Health care & assistive technology (e.g.: to support patients with paralysis, stroke)
Yes	No, never											Nothing, I had never heard of BCIs before																					Health care & assistive technology (e.g.: to support patients with paralysis or for stroke rehabilitation)								Health care & assistive technology (e.g.: to support patients with paralysis, stroke)	Education & learning (e.g.: to address learning disabilities)		Workplace (e.g.: to track & improve productivity)					Health care & assistive technology (e.g.: to support patients with paralysis, stroke)
Yes	No, never											Nothing, I had never heard of BCIs before																					Health care & assistive technology (e.g.: to support patients with paralysis or for stroke rehabilitation)		Entertainment & recreational use (e.g.: for gaming or sports)			Military, police & security use (e.g.: lie detection)				Education & learning (e.g.: to address learning disabilities)		Workplace (e.g.: to track & improve productivity)	Marketing & commerce (e.g.: for targeted advertisements)				Health care & assistive technology (e.g.: to support patients with paralysis, stroke)
Yes	No, never											Nothing, I had never heard of BCIs before																					Health care & assistive technology (e.g.: to support patients with paralysis or for stroke rehabilitation)	Education & learning (e.g.: to address learning disabilities)		Workplace (e.g.: to track & improve productivity)		Military, police & security use (e.g.: lie detection)					Entertainment & recreational use (e.g.: gaming, sports)		Marketing & commerce (e.g.: for targeted advertisements)				Health care & assistive technology (e.g.: to support patients with paralysis, stroke)
Yes	No, never											Nothing, I had never heard of BCIs before																					Health care & assistive technology (e.g.: to support patients with paralysis or for stroke rehabilitation)	Education & learning (e.g.: to address learning disabilities)			Marketing & commerce (e.g.: for targeted advertisement & personalised needs assessments)									Military, police & security use (e.g.: lie detection)			Health care & assistive technology (e.g.: to support patients with paralysis, stroke)
Yes	No, never											Nothing, I had never heard of BCIs before																					Health care & assistive technology (e.g.: to support patients with paralysis or for stroke rehabilitation)			Workplace (e.g.: to track & improve productivity)	Marketing & commerce (e.g.: for targeted advertisement & personalised needs assessments)	Military, police & security use (e.g.: lie detection)				Education & learning (e.g.: to address learning disabilities)							Health care & assistive technology (e.g.: to support patients with paralysis, stroke)
Yes	No, never											I don't know much but I have already heard of BCIs	Hearing aid with brain implant component	Neuralink (Owned by Elon Musk)							Functional magnetic resonance imaging (fMRI)			In the news (on TV, radio, online or printed newspaper)									Health care & assistive technology (e.g.: to support patients with paralysis or for stroke rehabilitation)	Education & learning (e.g.: to address learning disabilities)							Health care & assistive technology (e.g.: to support patients with paralysis, stroke)	Education & learning (e.g.: to address learning disabilities)	Entertainment & recreational use (e.g.: gaming, sports)	Workplace (e.g.: to track & improve productivity)	Marketing & commerce (e.g.: for targeted advertisements)	Military, police & security use (e.g.: lie detection)			Health care & assistive technology (e.g.: to support patients with paralysis, stroke)
Yes	No, never											Nothing, I had never heard of BCIs before																					Health care & assistive technology (e.g.: to support patients with paralysis or for stroke rehabilitation)	Education & learning (e.g.: to address learning disabilities)									Entertainment & recreational use (e.g.: gaming, sports)			Military, police & security use (e.g.: lie detection)			Health care & assistive technology (e.g.: to support patients with paralysis, stroke)
Yes	No, never											I don't know much but I have already heard of BCIs		Neuralink (Owned by Elon Musk)									None of the above	In the news (on TV, radio, online or printed newspaper)	On online forums								Health care & assistive technology (e.g.: to support patients with paralysis or for stroke rehabilitation)					Military, police & security use (e.g.: lie detection)			Health care & assistive technology (e.g.: to support patients with paralysis, stroke)	Education & learning (e.g.: to address learning disabilities)	Entertainment & recreational use (e.g.: gaming, sports)	Workplace (e.g.: to track & improve productivity)	Marketing & commerce (e.g.: for targeted advertisements)	Military, police & security use (e.g.: lie detection)			Health care & assistive technology (e.g.: to support patients with paralysis, stroke)
Yes	No, never											Nothing, I had never heard of BCIs before																					Health care & assistive technology (e.g.: to support patients with paralysis or for stroke rehabilitation)									Education & learning (e.g.: to address learning disabilities)	Entertainment & recreational use (e.g.: gaming, sports)	Workplace (e.g.: to track & improve productivity)		Military, police & security use (e.g.: lie detection)			Health care & assistive technology (e.g.: to support patients with paralysis, stroke)
Yes	No, never											I don't know much but I have already heard of BCIs		Neuralink (Owned by Elon Musk)				Electroencephalography (EEG)						In the news (on TV, radio, online or printed newspaper)									Health care & assistive technology (e.g.: to support patients with paralysis or for stroke rehabilitation)		Entertainment & recreational use (e.g.: for gaming or sports)						Health care & assistive technology (e.g.: to support patients with paralysis, stroke)	Education & learning (e.g.: to address learning disabilities)	Entertainment & recreational use (e.g.: gaming, sports)	Workplace (e.g.: to track & improve productivity)	Marketing & commerce (e.g.: for targeted advertisements)	Military, police & security use (e.g.: lie detection)			Health care & assistive technology (e.g.: to support patients with paralysis, stroke)
Yes	No, never											Nothing, I had never heard of BCIs before																					Health care & assistive technology (e.g.: to support patients with paralysis or for stroke rehabilitation)	Education & learning (e.g.: to address learning disabilities)							Health care & assistive technology (e.g.: to support patients with paralysis, stroke)	Education & learning (e.g.: to address learning disabilities)							Health care & assistive technology (e.g.: to support patients with paralysis, stroke)
Yes	No, never											I don't know much but I have already heard of BCIs		Neuralink (Owned by Elon Musk)				Electroencephalography (EEG)					None of the above	In the news (on TV, radio, online or printed newspaper)	On online forums								Health care & assistive technology (e.g.: to support patients with paralysis or for stroke rehabilitation)		Entertainment & recreational use (e.g.: for gaming or sports)			Military, police & security use (e.g.: lie detection)				Education & learning (e.g.: to address learning disabilities)		Workplace (e.g.: to track & improve productivity)	Marketing & commerce (e.g.: for targeted advertisements)				Health care & assistive technology (e.g.: to support patients with paralysis, stroke)
Yes	No, never											I don't know much but I have already heard of BCIs	Hearing aid with brain implant component										None of the above	In the news (on TV, radio, online or printed newspaper)									Health care & assistive technology (e.g.: to support patients with paralysis or for stroke rehabilitation)	Education & learning (e.g.: to address learning disabilities)				Military, police & security use (e.g.: lie detection)					Entertainment & recreational use (e.g.: gaming, sports)	Workplace (e.g.: to track & improve productivity)	Marketing & commerce (e.g.: for targeted advertisements)				Health care & assistive technology (e.g.: to support patients with paralysis, stroke)
Yes	No, never											Nothing, I had never heard of BCIs before																					Health care & assistive technology (e.g.: to support patients with paralysis or for stroke rehabilitation)	Education & learning (e.g.: to address learning disabilities)		Workplace (e.g.: to track & improve productivity)		Military, police & security use (e.g.: lie detection)					Entertainment & recreational use (e.g.: gaming, sports)						Health care & assistive technology (e.g.: to support patients with paralysis, stroke)
Yes	No, never											I don't know much but I have already heard of BCIs	Hearing aid with brain implant component							Microelectrode arrays (MEAs)				In the news (on TV, radio, online or printed newspaper)	On online forums	From friends & family							Health care & assistive technology (e.g.: to support patients with paralysis or for stroke rehabilitation)	Education & learning (e.g.: to address learning disabilities)		Workplace (e.g.: to track & improve productivity)						Education & learning (e.g.: to address learning disabilities)
Yes	No, never											Nothing, I had never heard of BCIs before																					Health care & assistive technology (e.g.: to support patients with paralysis or for stroke rehabilitation)	Education & learning (e.g.: to address learning disabilities)										Workplace (e.g.: to track & improve productivity)		Military, police & security use (e.g.: lie detection)			Health care & assistive technology (e.g.: to support patients with paralysis, stroke)
Yes	No, never											I don't know much but I have already heard of BCIs											None of the above	In the news (on TV, radio, online or printed newspaper)									Health care & assistive technology (e.g.: to support patients with paralysis or for stroke rehabilitation)								Health care & assistive technology (e.g.: to support patients with paralysis, stroke)	Education & learning (e.g.: to address learning disabilities)	Entertainment & recreational use (e.g.: gaming, sports)			Military, police & security use (e.g.: lie detection)			Health care & assistive technology (e.g.: to support patients with paralysis, stroke)
Yes	No, never											Nothing, I had never heard of BCIs before																					Health care & assistive technology (e.g.: to support patients with paralysis or for stroke rehabilitation)								Health care & assistive technology (e.g.: to support patients with paralysis, stroke)								Health care & assistive technology (e.g.: to support patients with paralysis, stroke)
Yes	No, never											Nothing, I had never heard of BCIs before																					Health care & assistive technology (e.g.: to support patients with paralysis or for stroke rehabilitation)									Education & learning (e.g.: to address learning disabilities)		Workplace (e.g.: to track & improve productivity)		Military, police & security use (e.g.: lie detection)			Health care & assistive technology (e.g.: to support patients with paralysis, stroke)
Yes	No, never											Nothing, I had never heard of BCIs before																					Health care & assistive technology (e.g.: to support patients with paralysis or for stroke rehabilitation)	Education & learning (e.g.: to address learning disabilities)				Military, police & security use (e.g.: lie detection)			Health care & assistive technology (e.g.: to support patients with paralysis, stroke)	Education & learning (e.g.: to address learning disabilities)	Entertainment & recreational use (e.g.: gaming, sports)		Marketing & commerce (e.g.: for targeted advertisements)	Military, police & security use (e.g.: lie detection)			Health care & assistive technology (e.g.: to support patients with paralysis, stroke)
Yes	No, never											Nothing, I had never heard of BCIs before																					Health care & assistive technology (e.g.: to support patients with paralysis or for stroke rehabilitation)					Military, police & security use (e.g.: lie detection)						Workplace (e.g.: to track & improve productivity)					Health care & assistive technology (e.g.: to support patients with paralysis, stroke)
Yes	No, never											Nothing, I had never heard of BCIs before																							Entertainment & recreational use (e.g.: for gaming or sports)	Workplace (e.g.: to track & improve productivity)	Marketing & commerce (e.g.: for targeted advertisement & personalised needs assessments)				Health care & assistive technology (e.g.: to support patients with paralysis, stroke)	Education & learning (e.g.: to address learning disabilities)				Military, police & security use (e.g.: lie detection)
Yes	No, never											Nothing, I had never heard of BCIs before																					Health care & assistive technology (e.g.: to support patients with paralysis or for stroke rehabilitation)	Education & learning (e.g.: to address learning disabilities)				Military, police & security use (e.g.: lie detection)			Health care & assistive technology (e.g.: to support patients with paralysis, stroke)	Education & learning (e.g.: to address learning disabilities)				Military, police & security use (e.g.: lie detection)			Health care & assistive technology (e.g.: to support patients with paralysis, stroke)
Yes	No, never											I don't know much but I have already heard of BCIs		Neuralink (Owned by Elon Musk)									None of the above	In the news (on TV, radio, online or printed newspaper)	On online forums								Health care & assistive technology (e.g.: to support patients with paralysis or for stroke rehabilitation)					Military, police & security use (e.g.: lie detection)			Health care & assistive technology (e.g.: to support patients with paralysis, stroke)	Education & learning (e.g.: to address learning disabilities)	Entertainment & recreational use (e.g.: gaming, sports)		Marketing & commerce (e.g.: for targeted advertisements)	Military, police & security use (e.g.: lie detection)			Health care & assistive technology (e.g.: to support patients with paralysis, stroke)
Yes	No, never											I don't know much but I have already heard of BCIs	Hearing aid with brain implant component	Neuralink (Owned by Elon Musk)					Magnetoencephalography (MEG)			Electrocorticography (ECoG), a type of intracranial electroencephalography (iEEG)								In the scientific literature			Health care & assistive technology (e.g.: to support patients with paralysis or for stroke rehabilitation)	Education & learning (e.g.: to address learning disabilities)			Marketing & commerce (e.g.: for targeted advertisement & personalised needs assessments)	Military, police & security use (e.g.: lie detection)					Entertainment & recreational use (e.g.: gaming, sports)	Workplace (e.g.: to track & improve productivity)					Health care & assistive technology (e.g.: to support patients with paralysis, stroke)
Yes	No, never											Nothing, I had never heard of BCIs before																					Health care & assistive technology (e.g.: to support patients with paralysis or for stroke rehabilitation)	Education & learning (e.g.: to address learning disabilities)							Health care & assistive technology (e.g.: to support patients with paralysis, stroke)	Education & learning (e.g.: to address learning disabilities)	Entertainment & recreational use (e.g.: gaming, sports)			Military, police & security use (e.g.: lie detection)			Health care & assistive technology (e.g.: to support patients with paralysis, stroke)
Yes	No, never											Nothing, I had never heard of BCIs before																					Health care & assistive technology (e.g.: to support patients with paralysis or for stroke rehabilitation)		Entertainment & recreational use (e.g.: for gaming or sports)			Military, police & security use (e.g.: lie detection)			Health care & assistive technology (e.g.: to support patients with paralysis, stroke)	Education & learning (e.g.: to address learning disabilities)	Entertainment & recreational use (e.g.: gaming, sports)		Marketing & commerce (e.g.: for targeted advertisements)	Military, police & security use (e.g.: lie detection)			Health care & assistive technology (e.g.: to support patients with paralysis, stroke)
Yes	No, never											Nothing, I had never heard of BCIs before																					Health care & assistive technology (e.g.: to support patients with paralysis or for stroke rehabilitation)								Health care & assistive technology (e.g.: to support patients with paralysis, stroke)								Health care & assistive technology (e.g.: to support patients with paralysis, stroke)
Yes	No, never											I don't know much but I have already heard of BCIs		Neuralink (Owned by Elon Musk)							Functional magnetic resonance imaging (fMRI)						From colleagues at work						Health care & assistive technology (e.g.: to support patients with paralysis or for stroke rehabilitation)								Health care & assistive technology (e.g.: to support patients with paralysis, stroke)		Entertainment & recreational use (e.g.: gaming, sports)			Military, police & security use (e.g.: lie detection)			Health care & assistive technology (e.g.: to support patients with paralysis, stroke)
Yes	No, never											I don't know much but I have already heard of BCIs	Hearing aid with brain implant component								Functional magnetic resonance imaging (fMRI)								Through advertisement				Health care & assistive technology (e.g.: to support patients with paralysis or for stroke rehabilitation)		Entertainment & recreational use (e.g.: for gaming or sports)			Military, police & security use (e.g.: lie detection)											Health care & assistive technology (e.g.: to support patients with paralysis, stroke)
Yes	No, never											Nothing, I had never heard of BCIs before																					Health care & assistive technology (e.g.: to support patients with paralysis or for stroke rehabilitation)	Education & learning (e.g.: to address learning disabilities)				Military, police & security use (e.g.: lie detection)					Entertainment & recreational use (e.g.: gaming, sports)	Workplace (e.g.: to track & improve productivity)	Marketing & commerce (e.g.: for targeted advertisements)				Health care & assistive technology (e.g.: to support patients with paralysis, stroke)
Yes	No, never											Nothing, I had never heard of BCIs before																					Health care & assistive technology (e.g.: to support patients with paralysis or for stroke rehabilitation)					Military, police & security use (e.g.: lie detection)			Health care & assistive technology (e.g.: to support patients with paralysis, stroke)					Military, police & security use (e.g.: lie detection)			Health care & assistive technology (e.g.: to support patients with paralysis, stroke)
Yes	No, never											I don't know much but I have already heard of BCIs	Hearing aid with brain implant component	Neuralink (Owned by Elon Musk)				Electroencephalography (EEG)	Magnetoencephalography (MEG)		Functional magnetic resonance imaging (fMRI)			In the news (on TV, radio, online or printed newspaper)	On online forums					In the scientific literature			Health care & assistive technology (e.g.: to support patients with paralysis or for stroke rehabilitation)	Education & learning (e.g.: to address learning disabilities)									Entertainment & recreational use (e.g.: gaming, sports)	Workplace (e.g.: to track & improve productivity)		Military, police & security use (e.g.: lie detection)			Health care & assistive technology (e.g.: to support patients with paralysis, stroke)
Yes	No, never											I don't know much but I have already heard of BCIs		Neuralink (Owned by Elon Musk)									None of the above	In the news (on TV, radio, online or printed newspaper)									Health care & assistive technology (e.g.: to support patients with paralysis or for stroke rehabilitation)					Military, police & security use (e.g.: lie detection)			Health care & assistive technology (e.g.: to support patients with paralysis, stroke)	Education & learning (e.g.: to address learning disabilities)	Entertainment & recreational use (e.g.: gaming, sports)			Military, police & security use (e.g.: lie detection)			Health care & assistive technology (e.g.: to support patients with paralysis, stroke)
Yes	No, never											Nothing, I had never heard of BCIs before																										Military, police & security use (e.g.: lie detection)				Education & learning (e.g.: to address learning disabilities)
Yes	No, never											I don't know much but I have already heard of BCIs	Hearing aid with brain implant component										None of the above	In the news (on TV, radio, online or printed newspaper)									Health care & assistive technology (e.g.: to support patients with paralysis or for stroke rehabilitation)													Military, police & security use (e.g.: lie detection)			Health care & assistive technology (e.g.: to support patients with paralysis, stroke)
Yes	No, never											Nothing, I had never heard of BCIs before																						Education & learning (e.g.: to address learning disabilities)	Entertainment & recreational use (e.g.: for gaming or sports)						Health care & assistive technology (e.g.: to support patients with paralysis, stroke)			Workplace (e.g.: to track & improve productivity)		Military, police & security use (e.g.: lie detection)			Health care & assistive technology (e.g.: to support patients with paralysis, stroke)
Yes	No, never											Nothing, I had never heard of BCIs before																					Health care & assistive technology (e.g.: to support patients with paralysis or for stroke rehabilitation)		Entertainment & recreational use (e.g.: for gaming or sports)	Workplace (e.g.: to track & improve productivity)		Military, police & security use (e.g.: lie detection)			Health care & assistive technology (e.g.: to support patients with paralysis, stroke)	Education & learning (e.g.: to address learning disabilities)	Entertainment & recreational use (e.g.: gaming, sports)	Workplace (e.g.: to track & improve productivity)		Military, police & security use (e.g.: lie detection)			Health care & assistive technology (e.g.: to support patients with paralysis, stroke)
Yes	No, never											Nothing, I had never heard of BCIs before																					Health care & assistive technology (e.g.: to support patients with paralysis or for stroke rehabilitation)								Health care & assistive technology (e.g.: to support patients with paralysis, stroke)			Workplace (e.g.: to track & improve productivity)		Military, police & security use (e.g.: lie detection)			Health care & assistive technology (e.g.: to support patients with paralysis, stroke)
Yes	No, never											I don't know much but I have already heard of BCIs	Hearing aid with brain implant component					Electroencephalography (EEG)			Functional magnetic resonance imaging (fMRI)			In the news (on TV, radio, online or printed newspaper)		From friends & family							Health care & assistive technology (e.g.: to support patients with paralysis or for stroke rehabilitation)	Education & learning (e.g.: to address learning disabilities)							Health care & assistive technology (e.g.: to support patients with paralysis, stroke)	Education & learning (e.g.: to address learning disabilities)	Entertainment & recreational use (e.g.: gaming, sports)	Workplace (e.g.: to track & improve productivity)		Military, police & security use (e.g.: lie detection)			Health care & assistive technology (e.g.: to support patients with paralysis, stroke)
Yes	No, never											Nothing, I had never heard of BCIs before																													Health care & assistive technology (e.g.: to support patients with paralysis, stroke)	Education & learning (e.g.: to address learning disabilities)	Entertainment & recreational use (e.g.: gaming, sports)	Workplace (e.g.: to track & improve productivity)	Marketing & commerce (e.g.: for targeted advertisements)	Military, police & security use (e.g.: lie detection)			Health care & assistive technology (e.g.: to support patients with paralysis, stroke)
Yes	No, never											Nothing, I had never heard of BCIs before																					Health care & assistive technology (e.g.: to support patients with paralysis or for stroke rehabilitation)	Education & learning (e.g.: to address learning disabilities)							Health care & assistive technology (e.g.: to support patients with paralysis, stroke)	Education & learning (e.g.: to address learning disabilities)							Health care & assistive technology (e.g.: to support patients with paralysis, stroke)
Yes	No, never											I don't know much but I have already heard of BCIs				Others (please specify)	just the general concept of using brain activity with technology for therapeutic/medical purposes	Electroencephalography (EEG)			Functional magnetic resonance imaging (fMRI)										Other (please specify)	haven't really talked or read about them just picked up general idea that it is a thing	Health care & assistive technology (e.g.: to support patients with paralysis or for stroke rehabilitation)					Military, police & security use (e.g.: lie detection)				Education & learning (e.g.: to address learning disabilities)	Entertainment & recreational use (e.g.: gaming, sports)	Workplace (e.g.: to track & improve productivity)	Marketing & commerce (e.g.: for targeted advertisements)				Health care & assistive technology (e.g.: to support patients with paralysis, stroke)
Yes	No, never											Nothing, I had never heard of BCIs before																					Health care & assistive technology (e.g.: to support patients with paralysis or for stroke rehabilitation)	Education & learning (e.g.: to address learning disabilities)									Entertainment & recreational use (e.g.: gaming, sports)	Workplace (e.g.: to track & improve productivity)	Marketing & commerce (e.g.: for targeted advertisements)	Military, police & security use (e.g.: lie detection)			Health care & assistive technology (e.g.: to support patients with paralysis, stroke)
Yes	No, never											Nothing, I had never heard of BCIs before																						Education & learning (e.g.: to address learning disabilities)				Military, police & security use (e.g.: lie detection)			Health care & assistive technology (e.g.: to support patients with paralysis, stroke)			Workplace (e.g.: to track & improve productivity)	Marketing & commerce (e.g.: for targeted advertisements)				Health care & assistive technology (e.g.: to support patients with paralysis, stroke)
Yes	No, never											Nothing, I had never heard of BCIs before																					Health care & assistive technology (e.g.: to support patients with paralysis or for stroke rehabilitation)	Education & learning (e.g.: to address learning disabilities)				Military, police & security use (e.g.: lie detection)				Education & learning (e.g.: to address learning disabilities)		Workplace (e.g.: to track & improve productivity)	Marketing & commerce (e.g.: for targeted advertisements)				Health care & assistive technology (e.g.: to support patients with paralysis, stroke)
Yes	No, never											Nothing, I had never heard of BCIs before																					Health care & assistive technology (e.g.: to support patients with paralysis or for stroke rehabilitation)									Education & learning (e.g.: to address learning disabilities)				Military, police & security use (e.g.: lie detection)			Health care & assistive technology (e.g.: to support patients with paralysis, stroke)
Yes	No, never											Nothing, I had never heard of BCIs before																					Health care & assistive technology (e.g.: to support patients with paralysis or for stroke rehabilitation)	Education & learning (e.g.: to address learning disabilities)	Entertainment & recreational use (e.g.: for gaming or sports)	Workplace (e.g.: to track & improve productivity)		Military, police & security use (e.g.: lie detection)			Health care & assistive technology (e.g.: to support patients with paralysis, stroke)	Education & learning (e.g.: to address learning disabilities)				Military, police & security use (e.g.: lie detection)			Health care & assistive technology (e.g.: to support patients with paralysis, stroke)
Yes	No, never											Nothing, I had never heard of BCIs before																					Health care & assistive technology (e.g.: to support patients with paralysis or for stroke rehabilitation)					Military, police & security use (e.g.: lie detection)				Education & learning (e.g.: to address learning disabilities)	Entertainment & recreational use (e.g.: gaming, sports)	Workplace (e.g.: to track & improve productivity)	Marketing & commerce (e.g.: for targeted advertisements)				Health care & assistive technology (e.g.: to support patients with paralysis, stroke)
Yes	No, never											I don't know much but I have already heard of BCIs	Hearing aid with brain implant component	Neuralink (Owned by Elon Musk)				Electroencephalography (EEG)			Functional magnetic resonance imaging (fMRI)			In the news (on TV, radio, online or printed newspaper)	On online forums					In the scientific literature			Health care & assistive technology (e.g.: to support patients with paralysis or for stroke rehabilitation)	Education & learning (e.g.: to address learning disabilities)				Military, police & security use (e.g.: lie detection)			Health care & assistive technology (e.g.: to support patients with paralysis, stroke)	Education & learning (e.g.: to address learning disabilities)	Entertainment & recreational use (e.g.: gaming, sports)	Workplace (e.g.: to track & improve productivity)	Marketing & commerce (e.g.: for targeted advertisements)	Military, police & security use (e.g.: lie detection)			Health care & assistive technology (e.g.: to support patients with paralysis, stroke)
Yes	No, never											Nothing, I had never heard of BCIs before																					Health care & assistive technology (e.g.: to support patients with paralysis or for stroke rehabilitation)	Education & learning (e.g.: to address learning disabilities)	Entertainment & recreational use (e.g.: for gaming or sports)						Health care & assistive technology (e.g.: to support patients with paralysis, stroke)	Education & learning (e.g.: to address learning disabilities)	Entertainment & recreational use (e.g.: gaming, sports)	Workplace (e.g.: to track & improve productivity)	Marketing & commerce (e.g.: for targeted advertisements)	Military, police & security use (e.g.: lie detection)			Health care & assistive technology (e.g.: to support patients with paralysis, stroke)
Yes	No, never											Nothing, I had never heard of BCIs before																								Workplace (e.g.: to track & improve productivity)	Marketing & commerce (e.g.: for targeted advertisement & personalised needs assessments)	Military, police & security use (e.g.: lie detection)			Health care & assistive technology (e.g.: to support patients with paralysis, stroke)	Education & learning (e.g.: to address learning disabilities)							Health care & assistive technology (e.g.: to support patients with paralysis, stroke)
Yes	No, never											Nothing, I had never heard of BCIs before																					Health care & assistive technology (e.g.: to support patients with paralysis or for stroke rehabilitation)	Education & learning (e.g.: to address learning disabilities)	Entertainment & recreational use (e.g.: for gaming or sports)	Workplace (e.g.: to track & improve productivity)	Marketing & commerce (e.g.: for targeted advertisement & personalised needs assessments)	Military, police & security use (e.g.: lie detection)											Health care & assistive technology (e.g.: to support patients with paralysis, stroke)
Yes	No, never											Nothing, I had never heard of BCIs before																					Health care & assistive technology (e.g.: to support patients with paralysis or for stroke rehabilitation)	Education & learning (e.g.: to address learning disabilities)	Entertainment & recreational use (e.g.: for gaming or sports)		Marketing & commerce (e.g.: for targeted advertisement & personalised needs assessments)	Military, police & security use (e.g.: lie detection)						Workplace (e.g.: to track & improve productivity)					Health care & assistive technology (e.g.: to support patients with paralysis, stroke)
Yes	No, never											I don't know much but I have already heard of BCIs											None of the above	In the news (on TV, radio, online or printed newspaper)									Health care & assistive technology (e.g.: to support patients with paralysis or for stroke rehabilitation)	Education & learning (e.g.: to address learning disabilities)									Entertainment & recreational use (e.g.: gaming, sports)	Workplace (e.g.: to track & improve productivity)	Marketing & commerce (e.g.: for targeted advertisements)	Military, police & security use (e.g.: lie detection)			Health care & assistive technology (e.g.: to support patients with paralysis, stroke)
Yes	No, never											Nothing, I had never heard of BCIs before																					Health care & assistive technology (e.g.: to support patients with paralysis or for stroke rehabilitation)	Education & learning (e.g.: to address learning disabilities)	Entertainment & recreational use (e.g.: for gaming or sports)	Workplace (e.g.: to track & improve productivity)	Marketing & commerce (e.g.: for targeted advertisement & personalised needs assessments)	Military, police & security use (e.g.: lie detection)											Health care & assistive technology (e.g.: to support patients with paralysis, stroke)
Yes	No, never											I don't know much but I have already heard of BCIs		Neuralink (Owned by Elon Musk)									None of the above	In the news (on TV, radio, online or printed newspaper)	On online forums								Health care & assistive technology (e.g.: to support patients with paralysis or for stroke rehabilitation)					Military, police & security use (e.g.: lie detection)					Entertainment & recreational use (e.g.: gaming, sports)	Workplace (e.g.: to track & improve productivity)	Marketing & commerce (e.g.: for targeted advertisements)				Health care & assistive technology (e.g.: to support patients with paralysis, stroke)
Yes	No, never											Nothing, I had never heard of BCIs before																							Entertainment & recreational use (e.g.: for gaming or sports)						Health care & assistive technology (e.g.: to support patients with paralysis, stroke)					Military, police & security use (e.g.: lie detection)			Health care & assistive technology (e.g.: to support patients with paralysis, stroke)
Yes	No, never											Nothing, I had never heard of BCIs before																					Health care & assistive technology (e.g.: to support patients with paralysis or for stroke rehabilitation)	Education & learning (e.g.: to address learning disabilities)				Military, police & security use (e.g.: lie detection)					Entertainment & recreational use (e.g.: gaming, sports)	Workplace (e.g.: to track & improve productivity)	Marketing & commerce (e.g.: for targeted advertisements)				Health care & assistive technology (e.g.: to support patients with paralysis, stroke)
Yes	No, never											Nothing, I had never heard of BCIs before																					Health care & assistive technology (e.g.: to support patients with paralysis or for stroke rehabilitation)	Education & learning (e.g.: to address learning disabilities)				Military, police & security use (e.g.: lie detection)					Entertainment & recreational use (e.g.: gaming, sports)	Workplace (e.g.: to track & improve productivity)	Marketing & commerce (e.g.: for targeted advertisements)				Health care & assistive technology (e.g.: to support patients with paralysis, stroke)
Yes	No, never											I don't know much but I have already heard of BCIs		Neuralink (Owned by Elon Musk)				Electroencephalography (EEG)						In the news (on TV, radio, online or printed newspaper)																	Health care & assistive technology (e.g.: to support patients with paralysis, stroke)								Health care & assistive technology (e.g.: to support patients with paralysis, stroke)
Yes	No, never											Nothing, I had never heard of BCIs before																					Health care & assistive technology (e.g.: to support patients with paralysis or for stroke rehabilitation)	Education & learning (e.g.: to address learning disabilities)			Marketing & commerce (e.g.: for targeted advertisement & personalised needs assessments)	Military, police & security use (e.g.: lie detection)				Education & learning (e.g.: to address learning disabilities)	Entertainment & recreational use (e.g.: gaming, sports)	Workplace (e.g.: to track & improve productivity)	Marketing & commerce (e.g.: for targeted advertisements)				Health care & assistive technology (e.g.: to support patients with paralysis, stroke)
Yes	No, never											I don't know much but I have already heard of BCIs	Hearing aid with brain implant component										None of the above	In the news (on TV, radio, online or printed newspaper)									Health care & assistive technology (e.g.: to support patients with paralysis or for stroke rehabilitation)								Health care & assistive technology (e.g.: to support patients with paralysis, stroke)	Education & learning (e.g.: to address learning disabilities)				Military, police & security use (e.g.: lie detection)			Health care & assistive technology (e.g.: to support patients with paralysis, stroke)
Yes	No, never											I don't know much but I have already heard of BCIs		Neuralink (Owned by Elon Musk)									None of the above	In the news (on TV, radio, online or printed newspaper)									Health care & assistive technology (e.g.: to support patients with paralysis or for stroke rehabilitation)									Education & learning (e.g.: to address learning disabilities)	Entertainment & recreational use (e.g.: gaming, sports)	Workplace (e.g.: to track & improve productivity)
Yes	No, never											I don't know much but I have already heard of BCIs		Neuralink (Owned by Elon Musk)							Functional magnetic resonance imaging (fMRI)			In the news (on TV, radio, online or printed newspaper)									Health care & assistive technology (e.g.: to support patients with paralysis or for stroke rehabilitation)								Health care & assistive technology (e.g.: to support patients with paralysis, stroke)								Health care & assistive technology (e.g.: to support patients with paralysis, stroke)
Yes	No, never											Nothing, I had never heard of BCIs before																					Health care & assistive technology (e.g.: to support patients with paralysis or for stroke rehabilitation)	Education & learning (e.g.: to address learning disabilities)	Entertainment & recreational use (e.g.: for gaming or sports)	Workplace (e.g.: to track & improve productivity)	Marketing & commerce (e.g.: for targeted advertisement & personalised needs assessments)	Military, police & security use (e.g.: lie detection)			Health care & assistive technology (e.g.: to support patients with paralysis, stroke)	Education & learning (e.g.: to address learning disabilities)	Entertainment & recreational use (e.g.: gaming, sports)	Workplace (e.g.: to track & improve productivity)	Marketing & commerce (e.g.: for targeted advertisements)	Military, police & security use (e.g.: lie detection)			Health care & assistive technology (e.g.: to support patients with paralysis, stroke)
Yes	No, never											Nothing, I had never heard of BCIs before																					Health care & assistive technology (e.g.: to support patients with paralysis or for stroke rehabilitation)					Military, police & security use (e.g.: lie detection)			Health care & assistive technology (e.g.: to support patients with paralysis, stroke)	Education & learning (e.g.: to address learning disabilities)		Workplace (e.g.: to track & improve productivity)	Marketing & commerce (e.g.: for targeted advertisements)	Military, police & security use (e.g.: lie detection)			Health care & assistive technology (e.g.: to support patients with paralysis, stroke)
Yes	No, never											Nothing, I had never heard of BCIs before																					Health care & assistive technology (e.g.: to support patients with paralysis or for stroke rehabilitation)	Education & learning (e.g.: to address learning disabilities)			Marketing & commerce (e.g.: for targeted advertisement & personalised needs assessments)						Entertainment & recreational use (e.g.: gaming, sports)	Workplace (e.g.: to track & improve productivity)					Health care & assistive technology (e.g.: to support patients with paralysis, stroke)
Yes	No, never											Nothing, I had never heard of BCIs before																					Health care & assistive technology (e.g.: to support patients with paralysis or for stroke rehabilitation)									Education & learning (e.g.: to address learning disabilities)							Health care & assistive technology (e.g.: to support patients with paralysis, stroke)
Yes	No, never											Nothing, I had never heard of BCIs before																					Health care & assistive technology (e.g.: to support patients with paralysis or for stroke rehabilitation)									Education & learning (e.g.: to address learning disabilities)	Entertainment & recreational use (e.g.: gaming, sports)						Health care & assistive technology (e.g.: to support patients with paralysis, stroke)
Yes	No, never											I don't know much but I have already heard of BCIs						Electroencephalography (EEG)			Functional magnetic resonance imaging (fMRI)			In the news (on TV, radio, online or printed newspaper)			From colleagues at work			In the scientific literature			Health care & assistive technology (e.g.: to support patients with paralysis or for stroke rehabilitation)	Education & learning (e.g.: to address learning disabilities)									Entertainment & recreational use (e.g.: gaming, sports)	Workplace (e.g.: to track & improve productivity)	Marketing & commerce (e.g.: for targeted advertisements)	Military, police & security use (e.g.: lie detection)			Health care & assistive technology (e.g.: to support patients with paralysis, stroke)
Yes	No, never											Nothing, I had never heard of BCIs before																											Other (please specify)	Im not really sure as didn't know until today							Other (please specify)	I'm no sure as it's new to me
Yes	No, never											Nothing, I had never heard of BCIs before																					Health care & assistive technology (e.g.: to support patients with paralysis or for stroke rehabilitation)					Military, police & security use (e.g.: lie detection)			Health care & assistive technology (e.g.: to support patients with paralysis, stroke)	Education & learning (e.g.: to address learning disabilities)	Entertainment & recreational use (e.g.: gaming, sports)	Workplace (e.g.: to track & improve productivity)	Marketing & commerce (e.g.: for targeted advertisements)	Military, police & security use (e.g.: lie detection)			Health care & assistive technology (e.g.: to support patients with paralysis, stroke)
Yes	No, never											Nothing, I had never heard of BCIs before																					Health care & assistive technology (e.g.: to support patients with paralysis or for stroke rehabilitation)	Education & learning (e.g.: to address learning disabilities)							Health care & assistive technology (e.g.: to support patients with paralysis, stroke)	Education & learning (e.g.: to address learning disabilities)	Entertainment & recreational use (e.g.: gaming, sports)	Workplace (e.g.: to track & improve productivity)					Health care & assistive technology (e.g.: to support patients with paralysis, stroke)
Yes	No, never											I don't know much but I have already heard of BCIs	Hearing aid with brain implant component	Neuralink (Owned by Elon Musk)									None of the above	In the news (on TV, radio, online or printed newspaper)	On online forums								Health care & assistive technology (e.g.: to support patients with paralysis or for stroke rehabilitation)					Military, police & security use (e.g.: lie detection)			Health care & assistive technology (e.g.: to support patients with paralysis, stroke)	Education & learning (e.g.: to address learning disabilities)		Workplace (e.g.: to track & improve productivity)					Health care & assistive technology (e.g.: to support patients with paralysis, stroke)
Yes	No, never											Nothing, I had never heard of BCIs before																					Health care & assistive technology (e.g.: to support patients with paralysis or for stroke rehabilitation)								Health care & assistive technology (e.g.: to support patients with paralysis, stroke)	Education & learning (e.g.: to address learning disabilities)							Health care & assistive technology (e.g.: to support patients with paralysis, stroke)
Yes	No, never											I don't know much but I have already heard of BCIs	Hearing aid with brain implant component	Neuralink (Owned by Elon Musk)				Electroencephalography (EEG)			Functional magnetic resonance imaging (fMRI)			In the news (on TV, radio, online or printed newspaper)									Health care & assistive technology (e.g.: to support patients with paralysis or for stroke rehabilitation)		Entertainment & recreational use (e.g.: for gaming or sports)			Military, police & security use (e.g.: lie detection)				Education & learning (e.g.: to address learning disabilities)		Workplace (e.g.: to track & improve productivity)					Health care & assistive technology (e.g.: to support patients with paralysis, stroke)
Yes	No, never											Nothing, I had never heard of BCIs before																						Education & learning (e.g.: to address learning disabilities)				Military, police & security use (e.g.: lie detection)			Health care & assistive technology (e.g.: to support patients with paralysis, stroke)								Health care & assistive technology (e.g.: to support patients with paralysis, stroke)
Yes	No, never											I don't know much but I have already heard of BCIs											None of the above	In the news (on TV, radio, online or printed newspaper)									Health care & assistive technology (e.g.: to support patients with paralysis or for stroke rehabilitation)								Health care & assistive technology (e.g.: to support patients with paralysis, stroke)	Education & learning (e.g.: to address learning disabilities)	Entertainment & recreational use (e.g.: gaming, sports)	Workplace (e.g.: to track & improve productivity)	Marketing & commerce (e.g.: for targeted advertisements)	Military, police & security use (e.g.: lie detection)			Health care & assistive technology (e.g.: to support patients with paralysis, stroke)
Yes	No, never											Nothing, I had never heard of BCIs before																					Health care & assistive technology (e.g.: to support patients with paralysis or for stroke rehabilitation)									Education & learning (e.g.: to address learning disabilities)	Entertainment & recreational use (e.g.: gaming, sports)			Military, police & security use (e.g.: lie detection)			Health care & assistive technology (e.g.: to support patients with paralysis, stroke)
Yes	No, never											Nothing, I had never heard of BCIs before																					Health care & assistive technology (e.g.: to support patients with paralysis or for stroke rehabilitation)	Education & learning (e.g.: to address learning disabilities)	Entertainment & recreational use (e.g.: for gaming or sports)	Workplace (e.g.: to track & improve productivity)								Workplace (e.g.: to track & improve productivity)	Marketing & commerce (e.g.: for targeted advertisements)	Military, police & security use (e.g.: lie detection)			Health care & assistive technology (e.g.: to support patients with paralysis, stroke)
Yes	No, never											I don't know much but I have already heard of BCIs	Hearing aid with brain implant component	Neuralink (Owned by Elon Musk)									None of the above	In the news (on TV, radio, online or printed newspaper)									Health care & assistive technology (e.g.: to support patients with paralysis or for stroke rehabilitation)		Entertainment & recreational use (e.g.: for gaming or sports)	Workplace (e.g.: to track & improve productivity)		Military, police & security use (e.g.: lie detection)											Health care & assistive technology (e.g.: to support patients with paralysis, stroke)
Yes	No, never											Nothing, I had never heard of BCIs before																					Health care & assistive technology (e.g.: to support patients with paralysis or for stroke rehabilitation)	Education & learning (e.g.: to address learning disabilities)				Military, police & security use (e.g.: lie detection)			Health care & assistive technology (e.g.: to support patients with paralysis, stroke)	Education & learning (e.g.: to address learning disabilities)	Entertainment & recreational use (e.g.: gaming, sports)	Workplace (e.g.: to track & improve productivity)		Military, police & security use (e.g.: lie detection)			Health care & assistive technology (e.g.: to support patients with paralysis, stroke)
Yes	No, never											Nothing, I had never heard of BCIs before																					Health care & assistive technology (e.g.: to support patients with paralysis or for stroke rehabilitation)	Education & learning (e.g.: to address learning disabilities)							Health care & assistive technology (e.g.: to support patients with paralysis, stroke)	Education & learning (e.g.: to address learning disabilities)							Health care & assistive technology (e.g.: to support patients with paralysis, stroke)
Yes	No, never											I don't know much but I have already heard of BCIs	Hearing aid with brain implant component										None of the above			From friends & family							Health care & assistive technology (e.g.: to support patients with paralysis or for stroke rehabilitation)	Education & learning (e.g.: to address learning disabilities)									Entertainment & recreational use (e.g.: gaming, sports)		Marketing & commerce (e.g.: for targeted advertisements)	Military, police & security use (e.g.: lie detection)			Health care & assistive technology (e.g.: to support patients with paralysis, stroke)
Yes	No, never											I don't know much but I have already heard of BCIs	Hearing aid with brain implant component					Electroencephalography (EEG)			Functional magnetic resonance imaging (fMRI)			In the news (on TV, radio, online or printed newspaper)									Health care & assistive technology (e.g.: to support patients with paralysis or for stroke rehabilitation)	Education & learning (e.g.: to address learning disabilities)	Entertainment & recreational use (e.g.: for gaming or sports)			Military, police & security use (e.g.: lie detection)			Health care & assistive technology (e.g.: to support patients with paralysis, stroke)	Education & learning (e.g.: to address learning disabilities)	Entertainment & recreational use (e.g.: gaming, sports)	Workplace (e.g.: to track & improve productivity)	Marketing & commerce (e.g.: for targeted advertisements)	Military, police & security use (e.g.: lie detection)			Health care & assistive technology (e.g.: to support patients with paralysis, stroke)
Yes	No, never											Nothing, I had never heard of BCIs before																					Health care & assistive technology (e.g.: to support patients with paralysis or for stroke rehabilitation)									Education & learning (e.g.: to address learning disabilities)							Health care & assistive technology (e.g.: to support patients with paralysis, stroke)
Yes	No, never											Nothing, I had never heard of BCIs before																					Health care & assistive technology (e.g.: to support patients with paralysis or for stroke rehabilitation)	Education & learning (e.g.: to address learning disabilities)		Workplace (e.g.: to track & improve productivity)	Marketing & commerce (e.g.: for targeted advertisement & personalised needs assessments)	Military, police & security use (e.g.: lie detection)					Entertainment & recreational use (e.g.: gaming, sports)						Health care & assistive technology (e.g.: to support patients with paralysis, stroke)
Yes	No, never											Nothing, I had never heard of BCIs before																					Health care & assistive technology (e.g.: to support patients with paralysis or for stroke rehabilitation)					Military, police & security use (e.g.: lie detection)			Health care & assistive technology (e.g.: to support patients with paralysis, stroke)	Education & learning (e.g.: to address learning disabilities)							Health care & assistive technology (e.g.: to support patients with paralysis, stroke)
Yes	No, never											I don't know much but I have already heard of BCIs	Hearing aid with brain implant component	Neuralink (Owned by Elon Musk)									None of the above								Other (please specify)	social media			Entertainment & recreational use (e.g.: for gaming or sports)			Military, police & security use (e.g.: lie detection)			Health care & assistive technology (e.g.: to support patients with paralysis, stroke)	Education & learning (e.g.: to address learning disabilities)		Workplace (e.g.: to track & improve productivity)	Marketing & commerce (e.g.: for targeted advertisements)				Health care & assistive technology (e.g.: to support patients with paralysis, stroke)
Yes	No, never											Nothing, I had never heard of BCIs before																													Health care & assistive technology (e.g.: to support patients with paralysis, stroke)		Entertainment & recreational use (e.g.: gaming, sports)	Workplace (e.g.: to track & improve productivity)					Health care & assistive technology (e.g.: to support patients with paralysis, stroke)
Yes	No, never											Nothing, I had never heard of BCIs before																					Health care & assistive technology (e.g.: to support patients with paralysis or for stroke rehabilitation)									Education & learning (e.g.: to address learning disabilities)	Entertainment & recreational use (e.g.: gaming, sports)	Workplace (e.g.: to track & improve productivity)	Marketing & commerce (e.g.: for targeted advertisements)	Military, police & security use (e.g.: lie detection)			Health care & assistive technology (e.g.: to support patients with paralysis, stroke)
Yes	No, never											I don't know much but I have already heard of BCIs	Hearing aid with brain implant component					Electroencephalography (EEG)	Magnetoencephalography (MEG)		Functional magnetic resonance imaging (fMRI)			In the news (on TV, radio, online or printed newspaper)						In the scientific literature	Other (please specify)	university lectures	Health care & assistive technology (e.g.: to support patients with paralysis or for stroke rehabilitation)	Education & learning (e.g.: to address learning disabilities)	Entertainment & recreational use (e.g.: for gaming or sports)			Military, police & security use (e.g.: lie detection)						Workplace (e.g.: to track & improve productivity)	Marketing & commerce (e.g.: for targeted advertisements)				Health care & assistive technology (e.g.: to support patients with paralysis, stroke)
Yes	No, never											Nothing, I had never heard of BCIs before																					Health care & assistive technology (e.g.: to support patients with paralysis or for stroke rehabilitation)	Education & learning (e.g.: to address learning disabilities)							Health care & assistive technology (e.g.: to support patients with paralysis, stroke)	Education & learning (e.g.: to address learning disabilities)							Health care & assistive technology (e.g.: to support patients with paralysis, stroke)
Yes	No, never											I don't know much but I have already heard of BCIs	Hearing aid with brain implant component	Neuralink (Owned by Elon Musk)				Electroencephalography (EEG)						In the news (on TV, radio, online or printed newspaper)	On online forums					In the scientific literature			Health care & assistive technology (e.g.: to support patients with paralysis or for stroke rehabilitation)	Education & learning (e.g.: to address learning disabilities)	Entertainment & recreational use (e.g.: for gaming or sports)			Military, police & security use (e.g.: lie detection)						Workplace (e.g.: to track & improve productivity)	Marketing & commerce (e.g.: for targeted advertisements)				Health care & assistive technology (e.g.: to support patients with paralysis, stroke)
Yes	No, never											Nothing, I had never heard of BCIs before																					Health care & assistive technology (e.g.: to support patients with paralysis or for stroke rehabilitation)	Education & learning (e.g.: to address learning disabilities)				Military, police & security use (e.g.: lie detection)				Education & learning (e.g.: to address learning disabilities)		Workplace (e.g.: to track & improve productivity)					Health care & assistive technology (e.g.: to support patients with paralysis, stroke)
Yes	No, never											I don't know much but I have already heard of BCIs		Neuralink (Owned by Elon Musk)									None of the above	In the news (on TV, radio, online or printed newspaper)	On online forums								Health care & assistive technology (e.g.: to support patients with paralysis or for stroke rehabilitation)					Military, police & security use (e.g.: lie detection)				Education & learning (e.g.: to address learning disabilities)		Workplace (e.g.: to track & improve productivity)	Marketing & commerce (e.g.: for targeted advertisements)				Health care & assistive technology (e.g.: to support patients with paralysis, stroke)
Yes	No, never											Nothing, I had never heard of BCIs before																					Health care & assistive technology (e.g.: to support patients with paralysis or for stroke rehabilitation)	Education & learning (e.g.: to address learning disabilities)	Entertainment & recreational use (e.g.: for gaming or sports)		Marketing & commerce (e.g.: for targeted advertisement & personalised needs assessments)	Military, police & security use (e.g.: lie detection)			Health care & assistive technology (e.g.: to support patients with paralysis, stroke)	Education & learning (e.g.: to address learning disabilities)	Entertainment & recreational use (e.g.: gaming, sports)	Workplace (e.g.: to track & improve productivity)	Marketing & commerce (e.g.: for targeted advertisements)	Military, police & security use (e.g.: lie detection)			Health care & assistive technology (e.g.: to support patients with paralysis, stroke)
Yes	No, never											I don't know much but I have already heard of BCIs	Hearing aid with brain implant component					Electroencephalography (EEG)			Functional magnetic resonance imaging (fMRI)			In the news (on TV, radio, online or printed newspaper)						In the scientific literature			Health care & assistive technology (e.g.: to support patients with paralysis or for stroke rehabilitation)								Health care & assistive technology (e.g.: to support patients with paralysis, stroke)	Education & learning (e.g.: to address learning disabilities)	Entertainment & recreational use (e.g.: gaming, sports)			Military, police & security use (e.g.: lie detection)			Health care & assistive technology (e.g.: to support patients with paralysis, stroke)
Yes	No, never											I don't know much but I have already heard of BCIs	Hearing aid with brain implant component	Neuralink (Owned by Elon Musk)		Others (please specify)	Deep brain stimulation (for Parkinson's)	Electroencephalography (EEG)	Magnetoencephalography (MEG)	Microelectrode arrays (MEAs)	Functional magnetic resonance imaging (fMRI)			In the news (on TV, radio, online or printed newspaper)		From friends & family		From my GP, nurse, or another healthcare professional		In the scientific literature			Health care & assistive technology (e.g.: to support patients with paralysis or for stroke rehabilitation)	Education & learning (e.g.: to address learning disabilities)								Education & learning (e.g.: to address learning disabilities)				Military, police & security use (e.g.: lie detection)			Health care & assistive technology (e.g.: to support patients with paralysis, stroke)
Yes	No, never											I don't know much but I have already heard of BCIs	Hearing aid with brain implant component	Neuralink (Owned by Elon Musk)									None of the above	In the news (on TV, radio, online or printed newspaper)		From friends & family				In the scientific literature			Health care & assistive technology (e.g.: to support patients with paralysis or for stroke rehabilitation)	Education & learning (e.g.: to address learning disabilities)	Entertainment & recreational use (e.g.: for gaming or sports)	Workplace (e.g.: to track & improve productivity)		Military, police & security use (e.g.: lie detection)			Health care & assistive technology (e.g.: to support patients with paralysis, stroke)	Education & learning (e.g.: to address learning disabilities)	Entertainment & recreational use (e.g.: gaming, sports)	Workplace (e.g.: to track & improve productivity)	Marketing & commerce (e.g.: for targeted advertisements)	Military, police & security use (e.g.: lie detection)			Health care & assistive technology (e.g.: to support patients with paralysis, stroke)
Yes	No, never											I don't know much but I have already heard of BCIs	Hearing aid with brain implant component									Electrocorticography (ECoG), a type of intracranial electroencephalography (iEEG)		In the news (on TV, radio, online or printed newspaper)				From my GP, nurse, or another healthcare professional					Health care & assistive technology (e.g.: to support patients with paralysis or for stroke rehabilitation)	Education & learning (e.g.: to address learning disabilities)				Military, police & security use (e.g.: lie detection)			Health care & assistive technology (e.g.: to support patients with paralysis, stroke)	Education & learning (e.g.: to address learning disabilities)	Entertainment & recreational use (e.g.: gaming, sports)	Workplace (e.g.: to track & improve productivity)	Marketing & commerce (e.g.: for targeted advertisements)	Military, police & security use (e.g.: lie detection)			Health care & assistive technology (e.g.: to support patients with paralysis, stroke)
Yes	No, never											Nothing, I had never heard of BCIs before																					Health care & assistive technology (e.g.: to support patients with paralysis or for stroke rehabilitation)		Entertainment & recreational use (e.g.: for gaming or sports)							Education & learning (e.g.: to address learning disabilities)		Workplace (e.g.: to track & improve productivity)	Marketing & commerce (e.g.: for targeted advertisements)	Military, police & security use (e.g.: lie detection)			Health care & assistive technology (e.g.: to support patients with paralysis, stroke)
Yes	No, never											Nothing, I had never heard of BCIs before																					Health care & assistive technology (e.g.: to support patients with paralysis or for stroke rehabilitation)	Education & learning (e.g.: to address learning disabilities)	Entertainment & recreational use (e.g.: for gaming or sports)	Workplace (e.g.: to track & improve productivity)		Military, police & security use (e.g.: lie detection)			Health care & assistive technology (e.g.: to support patients with paralysis, stroke)					Military, police & security use (e.g.: lie detection)			Health care & assistive technology (e.g.: to support patients with paralysis, stroke)
Yes	No, never											I don't know much but I have already heard of BCIs		Neuralink (Owned by Elon Musk)									None of the above		On online forums								Health care & assistive technology (e.g.: to support patients with paralysis or for stroke rehabilitation)								Health care & assistive technology (e.g.: to support patients with paralysis, stroke)	Education & learning (e.g.: to address learning disabilities)	Entertainment & recreational use (e.g.: gaming, sports)	Workplace (e.g.: to track & improve productivity)	Marketing & commerce (e.g.: for targeted advertisements)	Military, police & security use (e.g.: lie detection)			Health care & assistive technology (e.g.: to support patients with paralysis, stroke)
Yes	No, never											Nothing, I had never heard of BCIs before																					Health care & assistive technology (e.g.: to support patients with paralysis or for stroke rehabilitation)	Education & learning (e.g.: to address learning disabilities)									Entertainment & recreational use (e.g.: gaming, sports)		Marketing & commerce (e.g.: for targeted advertisements)				Health care & assistive technology (e.g.: to support patients with paralysis, stroke)
Yes	No, never											Nothing, I had never heard of BCIs before																					Health care & assistive technology (e.g.: to support patients with paralysis or for stroke rehabilitation)								Health care & assistive technology (e.g.: to support patients with paralysis, stroke)	Education & learning (e.g.: to address learning disabilities)							Health care & assistive technology (e.g.: to support patients with paralysis, stroke)
Yes	No, never											Nothing, I had never heard of BCIs before																					Health care & assistive technology (e.g.: to support patients with paralysis or for stroke rehabilitation)	Education & learning (e.g.: to address learning disabilities)		Workplace (e.g.: to track & improve productivity)					Health care & assistive technology (e.g.: to support patients with paralysis, stroke)	Education & learning (e.g.: to address learning disabilities)		Workplace (e.g.: to track & improve productivity)	Marketing & commerce (e.g.: for targeted advertisements)				Health care & assistive technology (e.g.: to support patients with paralysis, stroke)
Yes	No, never											Nothing, I had never heard of BCIs before																					Health care & assistive technology (e.g.: to support patients with paralysis or for stroke rehabilitation)					Military, police & security use (e.g.: lie detection)				Education & learning (e.g.: to address learning disabilities)	Entertainment & recreational use (e.g.: gaming, sports)	Workplace (e.g.: to track & improve productivity)					Health care & assistive technology (e.g.: to support patients with paralysis, stroke)
Yes	No, never											Nothing, I had never heard of BCIs before
Yes	No, never											Nothing, I had never heard of BCIs before																					Health care & assistive technology (e.g.: to support patients with paralysis or for stroke rehabilitation)	Education & learning (e.g.: to address learning disabilities)	Entertainment & recreational use (e.g.: for gaming or sports)			Military, police & security use (e.g.: lie detection)			Health care & assistive technology (e.g.: to support patients with paralysis, stroke)	Education & learning (e.g.: to address learning disabilities)	Entertainment & recreational use (e.g.: gaming, sports)	Workplace (e.g.: to track & improve productivity)	Marketing & commerce (e.g.: for targeted advertisements)	Military, police & security use (e.g.: lie detection)			Health care & assistive technology (e.g.: to support patients with paralysis, stroke)
Yes	No, never											Nothing, I had never heard of BCIs before																					Health care & assistive technology (e.g.: to support patients with paralysis or for stroke rehabilitation)	Education & learning (e.g.: to address learning disabilities)	Entertainment & recreational use (e.g.: for gaming or sports)	Workplace (e.g.: to track & improve productivity)	Marketing & commerce (e.g.: for targeted advertisement & personalised needs assessments)	Military, police & security use (e.g.: lie detection)											Health care & assistive technology (e.g.: to support patients with paralysis, stroke)
Yes	No, never											Nothing, I had never heard of BCIs before																					Health care & assistive technology (e.g.: to support patients with paralysis or for stroke rehabilitation)	Education & learning (e.g.: to address learning disabilities)	Entertainment & recreational use (e.g.: for gaming or sports)	Workplace (e.g.: to track & improve productivity)	Marketing & commerce (e.g.: for targeted advertisement & personalised needs assessments)	Military, police & security use (e.g.: lie detection)			Health care & assistive technology (e.g.: to support patients with paralysis, stroke)	Education & learning (e.g.: to address learning disabilities)	Entertainment & recreational use (e.g.: gaming, sports)	Workplace (e.g.: to track & improve productivity)	Marketing & commerce (e.g.: for targeted advertisements)	Military, police & security use (e.g.: lie detection)			Health care & assistive technology (e.g.: to support patients with paralysis, stroke)
Yes	No, never											Nothing, I had never heard of BCIs before																					Health care & assistive technology (e.g.: to support patients with paralysis or for stroke rehabilitation)		Entertainment & recreational use (e.g.: for gaming or sports)			Military, police & security use (e.g.: lie detection)			Health care & assistive technology (e.g.: to support patients with paralysis, stroke)		Entertainment & recreational use (e.g.: gaming, sports)			Military, police & security use (e.g.: lie detection)			Health care & assistive technology (e.g.: to support patients with paralysis, stroke)
Yes	No, never											I don't know much but I have already heard of BCIs											None of the above	In the news (on TV, radio, online or printed newspaper)									Health care & assistive technology (e.g.: to support patients with paralysis or for stroke rehabilitation)					Military, police & security use (e.g.: lie detection)				Education & learning (e.g.: to address learning disabilities)	Entertainment & recreational use (e.g.: gaming, sports)	Workplace (e.g.: to track & improve productivity)	Marketing & commerce (e.g.: for targeted advertisements)				Health care & assistive technology (e.g.: to support patients with paralysis, stroke)
Yes	No, never											Nothing, I had never heard of BCIs before																					Health care & assistive technology (e.g.: to support patients with paralysis or for stroke rehabilitation)	Education & learning (e.g.: to address learning disabilities)				Military, police & security use (e.g.: lie detection)					Entertainment & recreational use (e.g.: gaming, sports)		Marketing & commerce (e.g.: for targeted advertisements)				Health care & assistive technology (e.g.: to support patients with paralysis, stroke)
Yes	Yes, but I no longer use it	Electroencephalography (EEG)			Functional magnetic resonance imaging (fMRI)			For medical purposes (please specify)	medical research			I don't know much but I have already heard of BCIs						Electroencephalography (EEG)	Magnetoencephalography (MEG)		Functional magnetic resonance imaging (fMRI)					From friends & family	From colleagues at work			In the scientific literature			Health care & assistive technology (e.g.: to support patients with paralysis or for stroke rehabilitation)	Education & learning (e.g.: to address learning disabilities)				Military, police & security use (e.g.: lie detection)					Entertainment & recreational use (e.g.: gaming, sports)	Workplace (e.g.: to track & improve productivity)	Marketing & commerce (e.g.: for targeted advertisements)				Health care & assistive technology (e.g.: to support patients with paralysis, stroke)
Yes	No, never											Nothing, I had never heard of BCIs before																					Health care & assistive technology (e.g.: to support patients with paralysis or for stroke rehabilitation)													Military, police & security use (e.g.: lie detection)			Health care & assistive technology (e.g.: to support patients with paralysis, stroke)
Yes	No, never											Nothing, I had never heard of BCIs before																					Health care & assistive technology (e.g.: to support patients with paralysis or for stroke rehabilitation)									Education & learning (e.g.: to address learning disabilities)				Military, police & security use (e.g.: lie detection)			Health care & assistive technology (e.g.: to support patients with paralysis, stroke)
Yes	No, never											Nothing, I had never heard of BCIs before																					Health care & assistive technology (e.g.: to support patients with paralysis or for stroke rehabilitation)	Education & learning (e.g.: to address learning disabilities)	Entertainment & recreational use (e.g.: for gaming or sports)							Education & learning (e.g.: to address learning disabilities)	Entertainment & recreational use (e.g.: gaming, sports)		Marketing & commerce (e.g.: for targeted advertisements)	Military, police & security use (e.g.: lie detection)			Health care & assistive technology (e.g.: to support patients with paralysis, stroke)
Yes	No, never											Nothing, I had never heard of BCIs before																					Health care & assistive technology (e.g.: to support patients with paralysis or for stroke rehabilitation)								Health care & assistive technology (e.g.: to support patients with paralysis, stroke)	Education & learning (e.g.: to address learning disabilities)	Entertainment & recreational use (e.g.: gaming, sports)			Military, police & security use (e.g.: lie detection)			Health care & assistive technology (e.g.: to support patients with paralysis, stroke)
Yes	No, never											I don't know much but I have already heard of BCIs		Neuralink (Owned by Elon Musk)				Electroencephalography (EEG)						In the news (on TV, radio, online or printed newspaper)	On online forums								Health care & assistive technology (e.g.: to support patients with paralysis or for stroke rehabilitation)	Education & learning (e.g.: to address learning disabilities)	Entertainment & recreational use (e.g.: for gaming or sports)	Workplace (e.g.: to track & improve productivity)									Marketing & commerce (e.g.: for targeted advertisements)	Military, police & security use (e.g.: lie detection)			Health care & assistive technology (e.g.: to support patients with paralysis, stroke)
Yes	No, never											Nothing, I had never heard of BCIs before																					Health care & assistive technology (e.g.: to support patients with paralysis or for stroke rehabilitation)	Education & learning (e.g.: to address learning disabilities)				Military, police & security use (e.g.: lie detection)						Workplace (e.g.: to track & improve productivity)					Health care & assistive technology (e.g.: to support patients with paralysis, stroke)
Yes	No, never											Nothing, I had never heard of BCIs before																					Health care & assistive technology (e.g.: to support patients with paralysis or for stroke rehabilitation)		Entertainment & recreational use (e.g.: for gaming or sports)			Military, police & security use (e.g.: lie detection)				Education & learning (e.g.: to address learning disabilities)		Workplace (e.g.: to track & improve productivity)					Health care & assistive technology (e.g.: to support patients with paralysis, stroke)
Yes	No, never											I don't know much but I have already heard of BCIs		Neuralink (Owned by Elon Musk)				Electroencephalography (EEG)			Functional magnetic resonance imaging (fMRI)			In the news (on TV, radio, online or printed newspaper)						In the scientific literature			Health care & assistive technology (e.g.: to support patients with paralysis or for stroke rehabilitation)								Health care & assistive technology (e.g.: to support patients with paralysis, stroke)					Military, police & security use (e.g.: lie detection)			Health care & assistive technology (e.g.: to support patients with paralysis, stroke)
Yes	No, never											I don't know much but I have already heard of BCIs		Neuralink (Owned by Elon Musk)				Electroencephalography (EEG)			Functional magnetic resonance imaging (fMRI)			In the news (on TV, radio, online or printed newspaper)	On online forums						Other (please specify)	social media	Health care & assistive technology (e.g.: to support patients with paralysis or for stroke rehabilitation)	Education & learning (e.g.: to address learning disabilities)				Military, police & security use (e.g.: lie detection)					Entertainment & recreational use (e.g.: gaming, sports)	Workplace (e.g.: to track & improve productivity)					Health care & assistive technology (e.g.: to support patients with paralysis, stroke)
Yes	No, never											I don't know much but I have already heard of BCIs		Neuralink (Owned by Elon Musk)				Electroencephalography (EEG)						In the news (on TV, radio, online or printed newspaper)					Through advertisement		Other (please specify)	Twitter/X	Health care & assistive technology (e.g.: to support patients with paralysis or for stroke rehabilitation)	Education & learning (e.g.: to address learning disabilities)				Military, police & security use (e.g.: lie detection)					Entertainment & recreational use (e.g.: gaming, sports)	Workplace (e.g.: to track & improve productivity)	Marketing & commerce (e.g.: for targeted advertisements)				Health care & assistive technology (e.g.: to support patients with paralysis, stroke)
Yes	No, never											I don't know much but I have already heard of BCIs											None of the above				From colleagues at work						Health care & assistive technology (e.g.: to support patients with paralysis or for stroke rehabilitation)	Education & learning (e.g.: to address learning disabilities)	Entertainment & recreational use (e.g.: for gaming or sports)	Workplace (e.g.: to track & improve productivity)	Marketing & commerce (e.g.: for targeted advertisement & personalised needs assessments)	Military, police & security use (e.g.: lie detection)			Health care & assistive technology (e.g.: to support patients with paralysis, stroke)	Education & learning (e.g.: to address learning disabilities)	Entertainment & recreational use (e.g.: gaming, sports)	Workplace (e.g.: to track & improve productivity)	Marketing & commerce (e.g.: for targeted advertisements)	Military, police & security use (e.g.: lie detection)
Yes	No, never											Nothing, I had never heard of BCIs before																					Health care & assistive technology (e.g.: to support patients with paralysis or for stroke rehabilitation)					Military, police & security use (e.g.: lie detection)			Health care & assistive technology (e.g.: to support patients with paralysis, stroke)					Military, police & security use (e.g.: lie detection)			Health care & assistive technology (e.g.: to support patients with paralysis, stroke)
Yes	No, never											I don't know much but I have already heard of BCIs	Hearing aid with brain implant component	Neuralink (Owned by Elon Musk)				Electroencephalography (EEG)	Magnetoencephalography (MEG)	Microelectrode arrays (MEAs)	Functional magnetic resonance imaging (fMRI)			In the news (on TV, radio, online or printed newspaper)						In the scientific literature			Health care & assistive technology (e.g.: to support patients with paralysis or for stroke rehabilitation)				Marketing & commerce (e.g.: for targeted advertisement & personalised needs assessments)	Military, police & security use (e.g.: lie detection)				Education & learning (e.g.: to address learning disabilities)	Entertainment & recreational use (e.g.: gaming, sports)	Workplace (e.g.: to track & improve productivity)					Health care & assistive technology (e.g.: to support patients with paralysis, stroke)
Yes	No, never											I don't know much but I have already heard of BCIs											None of the above	In the news (on TV, radio, online or printed newspaper)									Health care & assistive technology (e.g.: to support patients with paralysis or for stroke rehabilitation)					Military, police & security use (e.g.: lie detection)				Education & learning (e.g.: to address learning disabilities)							Health care & assistive technology (e.g.: to support patients with paralysis, stroke)
Yes	No, never											Nothing, I had never heard of BCIs before																						Education & learning (e.g.: to address learning disabilities)	Entertainment & recreational use (e.g.: for gaming or sports)		Marketing & commerce (e.g.: for targeted advertisement & personalised needs assessments)				Health care & assistive technology (e.g.: to support patients with paralysis, stroke)	Education & learning (e.g.: to address learning disabilities)	Entertainment & recreational use (e.g.: gaming, sports)	Workplace (e.g.: to track & improve productivity)	Marketing & commerce (e.g.: for targeted advertisements)	Military, police & security use (e.g.: lie detection)			Health care & assistive technology (e.g.: to support patients with paralysis, stroke)
Yes	No, never											I don't know much but I have already heard of BCIs	Hearing aid with brain implant component	Neuralink (Owned by Elon Musk)							Functional magnetic resonance imaging (fMRI)			In the news (on TV, radio, online or printed newspaper)	On online forums	From friends & family							Health care & assistive technology (e.g.: to support patients with paralysis or for stroke rehabilitation)				Marketing & commerce (e.g.: for targeted advertisement & personalised needs assessments)				Health care & assistive technology (e.g.: to support patients with paralysis, stroke)								Health care & assistive technology (e.g.: to support patients with paralysis, stroke)
Yes	No, never											I don't know much but I have already heard of BCIs	Hearing aid with brain implant component	Neuralink (Owned by Elon Musk)									None of the above	In the news (on TV, radio, online or printed newspaper)			From colleagues at work						Health care & assistive technology (e.g.: to support patients with paralysis or for stroke rehabilitation)									Education & learning (e.g.: to address learning disabilities)		Workplace (e.g.: to track & improve productivity)		Military, police & security use (e.g.: lie detection)			Health care & assistive technology (e.g.: to support patients with paralysis, stroke)
Yes	No, never											Nothing, I had never heard of BCIs before																					Health care & assistive technology (e.g.: to support patients with paralysis or for stroke rehabilitation)					Military, police & security use (e.g.: lie detection)					Entertainment & recreational use (e.g.: gaming, sports)	Workplace (e.g.: to track & improve productivity)					Health care & assistive technology (e.g.: to support patients with paralysis, stroke)
Yes	No, never											Nothing, I had never heard of BCIs before																					Health care & assistive technology (e.g.: to support patients with paralysis or for stroke rehabilitation)		Entertainment & recreational use (e.g.: for gaming or sports)			Military, police & security use (e.g.: lie detection)				Education & learning (e.g.: to address learning disabilities)		Workplace (e.g.: to track & improve productivity)	Marketing & commerce (e.g.: for targeted advertisements)				Health care & assistive technology (e.g.: to support patients with paralysis, stroke)
Yes	No, never											I don't know much but I have already heard of BCIs	Hearing aid with brain implant component										None of the above	In the news (on TV, radio, online or printed newspaper)										Education & learning (e.g.: to address learning disabilities)									Entertainment & recreational use (e.g.: gaming, sports)	Workplace (e.g.: to track & improve productivity)		Military, police & security use (e.g.: lie detection)
Yes	No, never											Nothing, I had never heard of BCIs before																					Health care & assistive technology (e.g.: to support patients with paralysis or for stroke rehabilitation)								Health care & assistive technology (e.g.: to support patients with paralysis, stroke)
Yes	No, never											Nothing, I had never heard of BCIs before																										Military, police & security use (e.g.: lie detection)				Education & learning (e.g.: to address learning disabilities)				Military, police & security use (e.g.: lie detection)
Yes	No, never											Nothing, I had never heard of BCIs before																					Health care & assistive technology (e.g.: to support patients with paralysis or for stroke rehabilitation)		Entertainment & recreational use (e.g.: for gaming or sports)		Marketing & commerce (e.g.: for targeted advertisement & personalised needs assessments)	Military, police & security use (e.g.: lie detection)			Health care & assistive technology (e.g.: to support patients with paralysis, stroke)	Education & learning (e.g.: to address learning disabilities)			Marketing & commerce (e.g.: for targeted advertisements)	Military, police & security use (e.g.: lie detection)			Health care & assistive technology (e.g.: to support patients with paralysis, stroke)
Yes	No, never											Nothing, I had never heard of BCIs before																					Health care & assistive technology (e.g.: to support patients with paralysis or for stroke rehabilitation)	Education & learning (e.g.: to address learning disabilities)				Military, police & security use (e.g.: lie detection)							Marketing & commerce (e.g.: for targeted advertisements)				Health care & assistive technology (e.g.: to support patients with paralysis, stroke)
Yes	No, never											Nothing, I had never heard of BCIs before																					Health care & assistive technology (e.g.: to support patients with paralysis or for stroke rehabilitation)	Education & learning (e.g.: to address learning disabilities)	Entertainment & recreational use (e.g.: for gaming or sports)	Workplace (e.g.: to track & improve productivity)	Marketing & commerce (e.g.: for targeted advertisement & personalised needs assessments)	Military, police & security use (e.g.: lie detection)			Health care & assistive technology (e.g.: to support patients with paralysis, stroke)	Education & learning (e.g.: to address learning disabilities)	Entertainment & recreational use (e.g.: gaming, sports)	Workplace (e.g.: to track & improve productivity)	Marketing & commerce (e.g.: for targeted advertisements)	Military, police & security use (e.g.: lie detection)			Health care & assistive technology (e.g.: to support patients with paralysis, stroke)
Yes	No, never											Nothing, I had never heard of BCIs before																					Health care & assistive technology (e.g.: to support patients with paralysis or for stroke rehabilitation)	Education & learning (e.g.: to address learning disabilities)	Entertainment & recreational use (e.g.: for gaming or sports)	Workplace (e.g.: to track & improve productivity)										Military, police & security use (e.g.: lie detection)			Health care & assistive technology (e.g.: to support patients with paralysis, stroke)
Yes	No, never											Nothing, I had never heard of BCIs before																											Other (please specify)	I've really no idea							Other (please specify)	Again, not at all sure
Yes	No, never											Nothing, I had never heard of BCIs before																					Health care & assistive technology (e.g.: to support patients with paralysis or for stroke rehabilitation)	Education & learning (e.g.: to address learning disabilities)															Health care & assistive technology (e.g.: to support patients with paralysis, stroke)
Yes	No, never											Nothing, I had never heard of BCIs before																					Health care & assistive technology (e.g.: to support patients with paralysis or for stroke rehabilitation)	Education & learning (e.g.: to address learning disabilities)							Health care & assistive technology (e.g.: to support patients with paralysis, stroke)								Health care & assistive technology (e.g.: to support patients with paralysis, stroke)
Yes	No, never											I don't know much but I have already heard of BCIs	Hearing aid with brain implant component										None of the above	In the news (on TV, radio, online or printed newspaper)						In the scientific literature			Health care & assistive technology (e.g.: to support patients with paralysis or for stroke rehabilitation)	Education & learning (e.g.: to address learning disabilities)	Entertainment & recreational use (e.g.: for gaming or sports)	Workplace (e.g.: to track & improve productivity)	Marketing & commerce (e.g.: for targeted advertisement & personalised needs assessments)	Military, police & security use (e.g.: lie detection)											Health care & assistive technology (e.g.: to support patients with paralysis, stroke)
Yes	No, never											I don't know much but I have already heard of BCIs		Neuralink (Owned by Elon Musk)									None of the above	In the news (on TV, radio, online or printed newspaper)																	Health care & assistive technology (e.g.: to support patients with paralysis, stroke)								Health care & assistive technology (e.g.: to support patients with paralysis, stroke)
Yes	No, never											I don't know much but I have already heard of BCIs		Neuralink (Owned by Elon Musk)							Functional magnetic resonance imaging (fMRI)			In the news (on TV, radio, online or printed newspaper)									Health care & assistive technology (e.g.: to support patients with paralysis or for stroke rehabilitation)									Education & learning (e.g.: to address learning disabilities)	Entertainment & recreational use (e.g.: gaming, sports)						Health care & assistive technology (e.g.: to support patients with paralysis, stroke)
Yes	No, never											Nothing, I had never heard of BCIs before																					Health care & assistive technology (e.g.: to support patients with paralysis or for stroke rehabilitation)		Entertainment & recreational use (e.g.: for gaming or sports)			Military, police & security use (e.g.: lie detection)				Education & learning (e.g.: to address learning disabilities)			Marketing & commerce (e.g.: for targeted advertisements)				Health care & assistive technology (e.g.: to support patients with paralysis, stroke)
Yes	No, never											Nothing, I had never heard of BCIs before																					Health care & assistive technology (e.g.: to support patients with paralysis or for stroke rehabilitation)					Military, police & security use (e.g.: lie detection)				Education & learning (e.g.: to address learning disabilities)							Health care & assistive technology (e.g.: to support patients with paralysis, stroke)
Yes	No, never											I don't know much but I have already heard of BCIs		Neuralink (Owned by Elon Musk)									None of the above		On online forums								Health care & assistive technology (e.g.: to support patients with paralysis or for stroke rehabilitation)					Military, police & security use (e.g.: lie detection)			Health care & assistive technology (e.g.: to support patients with paralysis, stroke)	Education & learning (e.g.: to address learning disabilities)	Entertainment & recreational use (e.g.: gaming, sports)	Workplace (e.g.: to track & improve productivity)	Marketing & commerce (e.g.: for targeted advertisements)	Military, police & security use (e.g.: lie detection)			Health care & assistive technology (e.g.: to support patients with paralysis, stroke)
Yes	No, never											Nothing, I had never heard of BCIs before																					Health care & assistive technology (e.g.: to support patients with paralysis or for stroke rehabilitation)								Health care & assistive technology (e.g.: to support patients with paralysis, stroke)								Health care & assistive technology (e.g.: to support patients with paralysis, stroke)
Yes	No, never											Nothing, I had never heard of BCIs before																										Military, police & security use (e.g.: lie detection)				Education & learning (e.g.: to address learning disabilities)							Health care & assistive technology (e.g.: to support patients with paralysis, stroke)
Yes	No, never											I don't know much but I have already heard of BCIs		Neuralink (Owned by Elon Musk)								Electrocorticography (ECoG), a type of intracranial electroencephalography (iEEG)			On online forums					In the scientific literature				Education & learning (e.g.: to address learning disabilities)	Entertainment & recreational use (e.g.: for gaming or sports)								Entertainment & recreational use (e.g.: gaming, sports)			Military, police & security use (e.g.: lie detection)
Yes	No, never											Nothing, I had never heard of BCIs before																						Education & learning (e.g.: to address learning disabilities)		Workplace (e.g.: to track & improve productivity)		Military, police & security use (e.g.: lie detection)			Health care & assistive technology (e.g.: to support patients with paralysis, stroke)					Military, police & security use (e.g.: lie detection)
Yes	No, never											Nothing, I had never heard of BCIs before																					Health care & assistive technology (e.g.: to support patients with paralysis or for stroke rehabilitation)	Education & learning (e.g.: to address learning disabilities)							Health care & assistive technology (e.g.: to support patients with paralysis, stroke)	Education & learning (e.g.: to address learning disabilities)		Workplace (e.g.: to track & improve productivity)		Military, police & security use (e.g.: lie detection)			Health care & assistive technology (e.g.: to support patients with paralysis, stroke)
Yes	No, never											I don't know much but I have already heard of BCIs	Hearing aid with brain implant component	Neuralink (Owned by Elon Musk)				Electroencephalography (EEG)	Magnetoencephalography (MEG)		Functional magnetic resonance imaging (fMRI)	Electrocorticography (ECoG), a type of intracranial electroencephalography (iEEG)		In the news (on TV, radio, online or printed newspaper)		From friends & family		From my GP, nurse, or another healthcare professional					Health care & assistive technology (e.g.: to support patients with paralysis or for stroke rehabilitation)					Military, police & security use (e.g.: lie detection)			Health care & assistive technology (e.g.: to support patients with paralysis, stroke)					Military, police & security use (e.g.: lie detection)			Health care & assistive technology (e.g.: to support patients with paralysis, stroke)
Yes	No, never											Nothing, I had never heard of BCIs before																					Health care & assistive technology (e.g.: to support patients with paralysis or for stroke rehabilitation)	Education & learning (e.g.: to address learning disabilities)				Military, police & security use (e.g.: lie detection)						Workplace (e.g.: to track & improve productivity)					Health care & assistive technology (e.g.: to support patients with paralysis, stroke)
Yes	No, never											Nothing, I had never heard of BCIs before																					Health care & assistive technology (e.g.: to support patients with paralysis or for stroke rehabilitation)	Education & learning (e.g.: to address learning disabilities)							Health care & assistive technology (e.g.: to support patients with paralysis, stroke)	Education & learning (e.g.: to address learning disabilities)							Health care & assistive technology (e.g.: to support patients with paralysis, stroke)
Yes	No, never											Nothing, I had never heard of BCIs before																					Health care & assistive technology (e.g.: to support patients with paralysis or for stroke rehabilitation)								Health care & assistive technology (e.g.: to support patients with paralysis, stroke)								Health care & assistive technology (e.g.: to support patients with paralysis, stroke)
Yes	No, never											I don't know much but I have already heard of BCIs	Hearing aid with brain implant component	Neuralink (Owned by Elon Musk)				Electroencephalography (EEG)	Magnetoencephalography (MEG)		Functional magnetic resonance imaging (fMRI)					From friends & family	From colleagues at work						Health care & assistive technology (e.g.: to support patients with paralysis or for stroke rehabilitation)		Entertainment & recreational use (e.g.: for gaming or sports)	Workplace (e.g.: to track & improve productivity)					Health care & assistive technology (e.g.: to support patients with paralysis, stroke)			Workplace (e.g.: to track & improve productivity)					Health care & assistive technology (e.g.: to support patients with paralysis, stroke)
Yes	No, never											Nothing, I had never heard of BCIs before																													Health care & assistive technology (e.g.: to support patients with paralysis, stroke)								Health care & assistive technology (e.g.: to support patients with paralysis, stroke)
Yes	No, never											Nothing, I had never heard of BCIs before																					Health care & assistive technology (e.g.: to support patients with paralysis or for stroke rehabilitation)									Education & learning (e.g.: to address learning disabilities)	Entertainment & recreational use (e.g.: gaming, sports)	Workplace (e.g.: to track & improve productivity)					Health care & assistive technology (e.g.: to support patients with paralysis, stroke)
Yes	No, never											I don't know much but I have already heard of BCIs		Neuralink (Owned by Elon Musk)	Synchron (Stentrode)			Electroencephalography (EEG)			Functional magnetic resonance imaging (fMRI)			In the news (on TV, radio, online or printed newspaper)						In the scientific literature			Health care & assistive technology (e.g.: to support patients with paralysis or for stroke rehabilitation)								Health care & assistive technology (e.g.: to support patients with paralysis, stroke)	Education & learning (e.g.: to address learning disabilities)	Entertainment & recreational use (e.g.: gaming, sports)	Workplace (e.g.: to track & improve productivity)					Health care & assistive technology (e.g.: to support patients with paralysis, stroke)
Yes	No, never											Nothing, I had never heard of BCIs before																					Health care & assistive technology (e.g.: to support patients with paralysis or for stroke rehabilitation)																Health care & assistive technology (e.g.: to support patients with paralysis, stroke)
Yes	No, never											Nothing, I had never heard of BCIs before
Yes	No, never											Nothing, I had never heard of BCIs before																					Health care & assistive technology (e.g.: to support patients with paralysis or for stroke rehabilitation)	Education & learning (e.g.: to address learning disabilities)	Entertainment & recreational use (e.g.: for gaming or sports)		Marketing & commerce (e.g.: for targeted advertisement & personalised needs assessments)	Military, police & security use (e.g.: lie detection)			Health care & assistive technology (e.g.: to support patients with paralysis, stroke)	Education & learning (e.g.: to address learning disabilities)	Entertainment & recreational use (e.g.: gaming, sports)	Workplace (e.g.: to track & improve productivity)	Marketing & commerce (e.g.: for targeted advertisements)	Military, police & security use (e.g.: lie detection)			Health care & assistive technology (e.g.: to support patients with paralysis, stroke)
Yes	No, never											Nothing, I had never heard of BCIs before																					Health care & assistive technology (e.g.: to support patients with paralysis or for stroke rehabilitation)	Education & learning (e.g.: to address learning disabilities)		Workplace (e.g.: to track & improve productivity)					Health care & assistive technology (e.g.: to support patients with paralysis, stroke)	Education & learning (e.g.: to address learning disabilities)	Entertainment & recreational use (e.g.: gaming, sports)	Workplace (e.g.: to track & improve productivity)	Marketing & commerce (e.g.: for targeted advertisements)	Military, police & security use (e.g.: lie detection)			Health care & assistive technology (e.g.: to support patients with paralysis, stroke)
Yes	No, never											Nothing, I had never heard of BCIs before																					Health care & assistive technology (e.g.: to support patients with paralysis or for stroke rehabilitation)	Education & learning (e.g.: to address learning disabilities)							Health care & assistive technology (e.g.: to support patients with paralysis, stroke)				Marketing & commerce (e.g.: for targeted advertisements)	Military, police & security use (e.g.: lie detection)			Health care & assistive technology (e.g.: to support patients with paralysis, stroke)
Yes	No, never											Nothing, I had never heard of BCIs before																						Education & learning (e.g.: to address learning disabilities)				Military, police & security use (e.g.: lie detection)			Health care & assistive technology (e.g.: to support patients with paralysis, stroke)								Health care & assistive technology (e.g.: to support patients with paralysis, stroke)
Yes	No, never											I don't know much but I have already heard of BCIs	Hearing aid with brain implant component	Neuralink (Owned by Elon Musk)				Electroencephalography (EEG)			Functional magnetic resonance imaging (fMRI)			In the news (on TV, radio, online or printed newspaper)			From colleagues at work		Through advertisement				Health care & assistive technology (e.g.: to support patients with paralysis or for stroke rehabilitation)	Education & learning (e.g.: to address learning disabilities)										Workplace (e.g.: to track & improve productivity)	Marketing & commerce (e.g.: for targeted advertisements)	Military, police & security use (e.g.: lie detection)			Health care & assistive technology (e.g.: to support patients with paralysis, stroke)
Yes	No, never											I don't know much but I have already heard of BCIs	Hearing aid with brain implant component			Others (please specify)	robotic limbs	Electroencephalography (EEG)						In the news (on TV, radio, online or printed newspaper)									Health care & assistive technology (e.g.: to support patients with paralysis or for stroke rehabilitation)	Education & learning (e.g.: to address learning disabilities)	Entertainment & recreational use (e.g.: for gaming or sports)	Workplace (e.g.: to track & improve productivity)	Marketing & commerce (e.g.: for targeted advertisement & personalised needs assessments)	Military, police & security use (e.g.: lie detection)				Education & learning (e.g.: to address learning disabilities)	Entertainment & recreational use (e.g.: gaming, sports)		Marketing & commerce (e.g.: for targeted advertisements)				Health care & assistive technology (e.g.: to support patients with paralysis, stroke)
Yes	No, never											I don't know much but I have already heard of BCIs		Neuralink (Owned by Elon Musk)							Functional magnetic resonance imaging (fMRI)			In the news (on TV, radio, online or printed newspaper)									Health care & assistive technology (e.g.: to support patients with paralysis or for stroke rehabilitation)								Health care & assistive technology (e.g.: to support patients with paralysis, stroke)	Education & learning (e.g.: to address learning disabilities)	Entertainment & recreational use (e.g.: gaming, sports)	Workplace (e.g.: to track & improve productivity)	Marketing & commerce (e.g.: for targeted advertisements)	Military, police & security use (e.g.: lie detection)			Health care & assistive technology (e.g.: to support patients with paralysis, stroke)
Yes	No, never											Nothing, I had never heard of BCIs before																					Health care & assistive technology (e.g.: to support patients with paralysis or for stroke rehabilitation)													Military, police & security use (e.g.: lie detection)
Yes	No, never											Nothing, I had never heard of BCIs before																					Health care & assistive technology (e.g.: to support patients with paralysis or for stroke rehabilitation)				Marketing & commerce (e.g.: for targeted advertisement & personalised needs assessments)	Military, police & security use (e.g.: lie detection)				Education & learning (e.g.: to address learning disabilities)		Workplace (e.g.: to track & improve productivity)					Health care & assistive technology (e.g.: to support patients with paralysis, stroke)
Yes	No, never											Nothing, I had never heard of BCIs before																					Health care & assistive technology (e.g.: to support patients with paralysis or for stroke rehabilitation)				Marketing & commerce (e.g.: for targeted advertisement & personalised needs assessments)	Military, police & security use (e.g.: lie detection)			Health care & assistive technology (e.g.: to support patients with paralysis, stroke)	Education & learning (e.g.: to address learning disabilities)	Entertainment & recreational use (e.g.: gaming, sports)	Workplace (e.g.: to track & improve productivity)	Marketing & commerce (e.g.: for targeted advertisements)	Military, police & security use (e.g.: lie detection)			Health care & assistive technology (e.g.: to support patients with paralysis, stroke)
Yes	No, never											I don't know much but I have already heard of BCIs	Hearing aid with brain implant component	Neuralink (Owned by Elon Musk)				Electroencephalography (EEG)			Functional magnetic resonance imaging (fMRI)			In the news (on TV, radio, online or printed newspaper)				From my GP, nurse, or another healthcare professional					Health care & assistive technology (e.g.: to support patients with paralysis or for stroke rehabilitation)						Other (please specify)	Medical analysis	Health care & assistive technology (e.g.: to support patients with paralysis, stroke)		Entertainment & recreational use (e.g.: gaming, sports)						Health care & assistive technology (e.g.: to support patients with paralysis, stroke)
Yes	No, never											I don't know much but I have already heard of BCIs	Hearing aid with brain implant component								Functional magnetic resonance imaging (fMRI)			In the news (on TV, radio, online or printed newspaper)		From friends & family		From my GP, nurse, or another healthcare professional					Health care & assistive technology (e.g.: to support patients with paralysis or for stroke rehabilitation)	Education & learning (e.g.: to address learning disabilities)		Workplace (e.g.: to track & improve productivity)		Military, police & security use (e.g.: lie detection)					Entertainment & recreational use (e.g.: gaming, sports)		Marketing & commerce (e.g.: for targeted advertisements)				Health care & assistive technology (e.g.: to support patients with paralysis, stroke)
Yes	No, never											Nothing, I had never heard of BCIs before																					Health care & assistive technology (e.g.: to support patients with paralysis or for stroke rehabilitation)								Health care & assistive technology (e.g.: to support patients with paralysis, stroke)	Education & learning (e.g.: to address learning disabilities)	Entertainment & recreational use (e.g.: gaming, sports)	Workplace (e.g.: to track & improve productivity)	Marketing & commerce (e.g.: for targeted advertisements)	Military, police & security use (e.g.: lie detection)			Health care & assistive technology (e.g.: to support patients with paralysis, stroke)
Yes	No, never											I don't know much but I have already heard of BCIs	Hearing aid with brain implant component	Neuralink (Owned by Elon Musk)									None of the above								Other (please specify)	Social media	Health care & assistive technology (e.g.: to support patients with paralysis or for stroke rehabilitation)	Education & learning (e.g.: to address learning disabilities)		Workplace (e.g.: to track & improve productivity)									Marketing & commerce (e.g.: for targeted advertisements)	Military, police & security use (e.g.: lie detection)			Health care & assistive technology (e.g.: to support patients with paralysis, stroke)
Yes	No, never											I don't know much but I have already heard of BCIs									Functional magnetic resonance imaging (fMRI)			In the news (on TV, radio, online or printed newspaper)									Health care & assistive technology (e.g.: to support patients with paralysis or for stroke rehabilitation)								Health care & assistive technology (e.g.: to support patients with paralysis, stroke)					Military, police & security use (e.g.: lie detection)			Health care & assistive technology (e.g.: to support patients with paralysis, stroke)
Yes	No, never											Nothing, I had never heard of BCIs before																					Health care & assistive technology (e.g.: to support patients with paralysis or for stroke rehabilitation)								Health care & assistive technology (e.g.: to support patients with paralysis, stroke)					Military, police & security use (e.g.: lie detection)			Health care & assistive technology (e.g.: to support patients with paralysis, stroke)
Yes	No, never											Nothing, I had never heard of BCIs before
Yes	No, never											Nothing, I had never heard of BCIs before																					Health care & assistive technology (e.g.: to support patients with paralysis or for stroke rehabilitation)								Health care & assistive technology (e.g.: to support patients with paralysis, stroke)	Education & learning (e.g.: to address learning disabilities)							Health care & assistive technology (e.g.: to support patients with paralysis, stroke)
Yes	No, never											Nothing, I had never heard of BCIs before																					Health care & assistive technology (e.g.: to support patients with paralysis or for stroke rehabilitation)		Entertainment & recreational use (e.g.: for gaming or sports)			Military, police & security use (e.g.: lie detection)				Education & learning (e.g.: to address learning disabilities)		Workplace (e.g.: to track & improve productivity)	Marketing & commerce (e.g.: for targeted advertisements)				Health care & assistive technology (e.g.: to support patients with paralysis, stroke)
Yes	No, never											Nothing, I had never heard of BCIs before																					Health care & assistive technology (e.g.: to support patients with paralysis or for stroke rehabilitation)	Education & learning (e.g.: to address learning disabilities)	Entertainment & recreational use (e.g.: for gaming or sports)	Workplace (e.g.: to track & improve productivity)	Marketing & commerce (e.g.: for targeted advertisement & personalised needs assessments)	Military, police & security use (e.g.: lie detection)			Health care & assistive technology (e.g.: to support patients with paralysis, stroke)	Education & learning (e.g.: to address learning disabilities)	Entertainment & recreational use (e.g.: gaming, sports)	Workplace (e.g.: to track & improve productivity)	Marketing & commerce (e.g.: for targeted advertisements)	Military, police & security use (e.g.: lie detection)			Health care & assistive technology (e.g.: to support patients with paralysis, stroke)
Yes	No, never											Nothing, I had never heard of BCIs before																					Health care & assistive technology (e.g.: to support patients with paralysis or for stroke rehabilitation)		Entertainment & recreational use (e.g.: for gaming or sports)			Military, police & security use (e.g.: lie detection)			Health care & assistive technology (e.g.: to support patients with paralysis, stroke)	Education & learning (e.g.: to address learning disabilities)	Entertainment & recreational use (e.g.: gaming, sports)	Workplace (e.g.: to track & improve productivity)	Marketing & commerce (e.g.: for targeted advertisements)	Military, police & security use (e.g.: lie detection)			Health care & assistive technology (e.g.: to support patients with paralysis, stroke)
Yes	No, never											I don't know much but I have already heard of BCIs		Neuralink (Owned by Elon Musk)				Electroencephalography (EEG)		Microelectrode arrays (MEAs)	Functional magnetic resonance imaging (fMRI)			In the news (on TV, radio, online or printed newspaper)									Health care & assistive technology (e.g.: to support patients with paralysis or for stroke rehabilitation)								Health care & assistive technology (e.g.: to support patients with paralysis, stroke)					Military, police & security use (e.g.: lie detection)			Health care & assistive technology (e.g.: to support patients with paralysis, stroke)
Yes	No, never											Nothing, I had never heard of BCIs before																					Health care & assistive technology (e.g.: to support patients with paralysis or for stroke rehabilitation)	Education & learning (e.g.: to address learning disabilities)							Health care & assistive technology (e.g.: to support patients with paralysis, stroke)	Education & learning (e.g.: to address learning disabilities)							Health care & assistive technology (e.g.: to support patients with paralysis, stroke)
Yes	No, never											I don't know much but I have already heard of BCIs	Hearing aid with brain implant component	Neuralink (Owned by Elon Musk)				Electroencephalography (EEG)			Functional magnetic resonance imaging (fMRI)	Electrocorticography (ECoG), a type of intracranial electroencephalography (iEEG)		In the news (on TV, radio, online or printed newspaper)	On online forums					In the scientific literature			Health care & assistive technology (e.g.: to support patients with paralysis or for stroke rehabilitation)	Education & learning (e.g.: to address learning disabilities)							Health care & assistive technology (e.g.: to support patients with paralysis, stroke)	Education & learning (e.g.: to address learning disabilities)		Workplace (e.g.: to track & improve productivity)		Military, police & security use (e.g.: lie detection)			Health care & assistive technology (e.g.: to support patients with paralysis, stroke)
Yes	No, never											I don't know much but I have already heard of BCIs	Hearing aid with brain implant component	Neuralink (Owned by Elon Musk)									None of the above	In the news (on TV, radio, online or printed newspaper)							Other (please specify)	YouTube	Health care & assistive technology (e.g.: to support patients with paralysis or for stroke rehabilitation)	Education & learning (e.g.: to address learning disabilities)	Entertainment & recreational use (e.g.: for gaming or sports)											Military, police & security use (e.g.: lie detection)			Health care & assistive technology (e.g.: to support patients with paralysis, stroke)
Yes	No, never											Nothing, I had never heard of BCIs before																					Health care & assistive technology (e.g.: to support patients with paralysis or for stroke rehabilitation)	Education & learning (e.g.: to address learning disabilities)									Entertainment & recreational use (e.g.: gaming, sports)	Workplace (e.g.: to track & improve productivity)	Marketing & commerce (e.g.: for targeted advertisements)	Military, police & security use (e.g.: lie detection)			Health care & assistive technology (e.g.: to support patients with paralysis, stroke)
Yes	No, never											I don't know much but I have already heard of BCIs	Hearing aid with brain implant component	Neuralink (Owned by Elon Musk)									None of the above	In the news (on TV, radio, online or printed newspaper)	On online forums								Health care & assistive technology (e.g.: to support patients with paralysis or for stroke rehabilitation)	Education & learning (e.g.: to address learning disabilities)							Health care & assistive technology (e.g.: to support patients with paralysis, stroke)	Education & learning (e.g.: to address learning disabilities)	Entertainment & recreational use (e.g.: gaming, sports)	Workplace (e.g.: to track & improve productivity)					Health care & assistive technology (e.g.: to support patients with paralysis, stroke)
Yes	No, never											I don't know much but I have already heard of BCIs	Hearing aid with brain implant component										None of the above	In the news (on TV, radio, online or printed newspaper)									Health care & assistive technology (e.g.: to support patients with paralysis or for stroke rehabilitation)									Education & learning (e.g.: to address learning disabilities)				Military, police & security use (e.g.: lie detection)			Health care & assistive technology (e.g.: to support patients with paralysis, stroke)
Yes	No, never											I don't know much but I have already heard of BCIs		Neuralink (Owned by Elon Musk)				Electroencephalography (EEG)			Functional magnetic resonance imaging (fMRI)			In the news (on TV, radio, online or printed newspaper)									Health care & assistive technology (e.g.: to support patients with paralysis or for stroke rehabilitation)										Entertainment & recreational use (e.g.: gaming, sports)						Health care & assistive technology (e.g.: to support patients with paralysis, stroke)
Yes	No, never											Nothing, I had never heard of BCIs before
Yes	No, never											I don't know much but I have already heard of BCIs		Neuralink (Owned by Elon Musk)				Electroencephalography (EEG)						In the news (on TV, radio, online or printed newspaper)									Health care & assistive technology (e.g.: to support patients with paralysis or for stroke rehabilitation)								Health care & assistive technology (e.g.: to support patients with paralysis, stroke)								Health care & assistive technology (e.g.: to support patients with paralysis, stroke)
Yes	No, never											I don't know much but I have already heard of BCIs						Electroencephalography (EEG)			Functional magnetic resonance imaging (fMRI)					From friends & family							Health care & assistive technology (e.g.: to support patients with paralysis or for stroke rehabilitation)	Education & learning (e.g.: to address learning disabilities)			Marketing & commerce (e.g.: for targeted advertisement & personalised needs assessments)	Military, police & security use (e.g.: lie detection)					Entertainment & recreational use (e.g.: gaming, sports)	Workplace (e.g.: to track & improve productivity)	Marketing & commerce (e.g.: for targeted advertisements)				Health care & assistive technology (e.g.: to support patients with paralysis, stroke)
Yes	No, never											Nothing, I had never heard of BCIs before																					Health care & assistive technology (e.g.: to support patients with paralysis or for stroke rehabilitation)	Education & learning (e.g.: to address learning disabilities)							Health care & assistive technology (e.g.: to support patients with paralysis, stroke)	Education & learning (e.g.: to address learning disabilities)							Health care & assistive technology (e.g.: to support patients with paralysis, stroke)
Yes	No, never											Nothing, I had never heard of BCIs before																					Health care & assistive technology (e.g.: to support patients with paralysis or for stroke rehabilitation)								Health care & assistive technology (e.g.: to support patients with paralysis, stroke)		Entertainment & recreational use (e.g.: gaming, sports)			Military, police & security use (e.g.: lie detection)			Health care & assistive technology (e.g.: to support patients with paralysis, stroke)
Yes	No, never											Nothing, I had never heard of BCIs before																					Health care & assistive technology (e.g.: to support patients with paralysis or for stroke rehabilitation)	Education & learning (e.g.: to address learning disabilities)		Workplace (e.g.: to track & improve productivity)	Marketing & commerce (e.g.: for targeted advertisement & personalised needs assessments)				Health care & assistive technology (e.g.: to support patients with paralysis, stroke)	Education & learning (e.g.: to address learning disabilities)	Entertainment & recreational use (e.g.: gaming, sports)	Workplace (e.g.: to track & improve productivity)	Marketing & commerce (e.g.: for targeted advertisements)				Health care & assistive technology (e.g.: to support patients with paralysis, stroke)
Yes	No, never											I don't know much but I have already heard of BCIs	Hearing aid with brain implant component	Neuralink (Owned by Elon Musk)							Functional magnetic resonance imaging (fMRI)			In the news (on TV, radio, online or printed newspaper)	On online forums						Other (please specify)	podcasts	Health care & assistive technology (e.g.: to support patients with paralysis or for stroke rehabilitation)	Education & learning (e.g.: to address learning disabilities)	Entertainment & recreational use (e.g.: for gaming or sports)									Workplace (e.g.: to track & improve productivity)	Marketing & commerce (e.g.: for targeted advertisements)	Military, police & security use (e.g.: lie detection)			Health care & assistive technology (e.g.: to support patients with paralysis, stroke)
Yes	No, never											I don't know much but I have already heard of BCIs	Hearing aid with brain implant component	Neuralink (Owned by Elon Musk)				Electroencephalography (EEG)			Functional magnetic resonance imaging (fMRI)			In the news (on TV, radio, online or printed newspaper)	On online forums								Health care & assistive technology (e.g.: to support patients with paralysis or for stroke rehabilitation)	Education & learning (e.g.: to address learning disabilities)	Entertainment & recreational use (e.g.: for gaming or sports)			Military, police & security use (e.g.: lie detection)			Health care & assistive technology (e.g.: to support patients with paralysis, stroke)	Education & learning (e.g.: to address learning disabilities)	Entertainment & recreational use (e.g.: gaming, sports)			Military, police & security use (e.g.: lie detection)			Health care & assistive technology (e.g.: to support patients with paralysis, stroke)
Yes	No, never											I don't know much but I have already heard of BCIs	Hearing aid with brain implant component								Functional magnetic resonance imaging (fMRI)				On online forums		From colleagues at work						Health care & assistive technology (e.g.: to support patients with paralysis or for stroke rehabilitation)	Education & learning (e.g.: to address learning disabilities)												Military, police & security use (e.g.: lie detection)			Health care & assistive technology (e.g.: to support patients with paralysis, stroke)
Yes	No, never											Nothing, I had never heard of BCIs before																					Health care & assistive technology (e.g.: to support patients with paralysis or for stroke rehabilitation)	Education & learning (e.g.: to address learning disabilities)				Military, police & security use (e.g.: lie detection)			Health care & assistive technology (e.g.: to support patients with paralysis, stroke)	Education & learning (e.g.: to address learning disabilities)		Workplace (e.g.: to track & improve productivity)	Marketing & commerce (e.g.: for targeted advertisements)	Military, police & security use (e.g.: lie detection)			Health care & assistive technology (e.g.: to support patients with paralysis, stroke)
Yes	No, never											Nothing, I had never heard of BCIs before																					Health care & assistive technology (e.g.: to support patients with paralysis or for stroke rehabilitation)	Education & learning (e.g.: to address learning disabilities)		Workplace (e.g.: to track & improve productivity)							Entertainment & recreational use (e.g.: gaming, sports)		Marketing & commerce (e.g.: for targeted advertisements)	Military, police & security use (e.g.: lie detection)			Health care & assistive technology (e.g.: to support patients with paralysis, stroke)
Yes	No, never											I don't know much but I have already heard of BCIs	Hearing aid with brain implant component					Electroencephalography (EEG)			Functional magnetic resonance imaging (fMRI)			In the news (on TV, radio, online or printed newspaper)									Health care & assistive technology (e.g.: to support patients with paralysis or for stroke rehabilitation)					Military, police & security use (e.g.: lie detection)			Health care & assistive technology (e.g.: to support patients with paralysis, stroke)		Entertainment & recreational use (e.g.: gaming, sports)			Military, police & security use (e.g.: lie detection)			Health care & assistive technology (e.g.: to support patients with paralysis, stroke)
Yes	No, never											I know a lot about BCIs	Hearing aid with brain implant component					Electroencephalography (EEG)	Magnetoencephalography (MEG)		Functional magnetic resonance imaging (fMRI)	Electrocorticography (ECoG), a type of intracranial electroencephalography (iEEG)									Other (please specify)	Here	Health care & assistive technology (e.g.: to support patients with paralysis or for stroke rehabilitation)					Military, police & security use (e.g.: lie detection)				Education & learning (e.g.: to address learning disabilities)	Entertainment & recreational use (e.g.: gaming, sports)						Health care & assistive technology (e.g.: to support patients with paralysis, stroke)
Yes	No, never											Nothing, I had never heard of BCIs before																					Health care & assistive technology (e.g.: to support patients with paralysis or for stroke rehabilitation)	Education & learning (e.g.: to address learning disabilities)		Workplace (e.g.: to track & improve productivity)					Health care & assistive technology (e.g.: to support patients with paralysis, stroke)	Education & learning (e.g.: to address learning disabilities)		Workplace (e.g.: to track & improve productivity)	Marketing & commerce (e.g.: for targeted advertisements)				Health care & assistive technology (e.g.: to support patients with paralysis, stroke)
Yes	No, never											Nothing, I had never heard of BCIs before																					Health care & assistive technology (e.g.: to support patients with paralysis or for stroke rehabilitation)					Military, police & security use (e.g.: lie detection)											Health care & assistive technology (e.g.: to support patients with paralysis, stroke)
Yes	No, never											Nothing, I had never heard of BCIs before																					Health care & assistive technology (e.g.: to support patients with paralysis or for stroke rehabilitation)								Health care & assistive technology (e.g.: to support patients with paralysis, stroke)								Health care & assistive technology (e.g.: to support patients with paralysis, stroke)
Yes	No, never											I don't know much but I have already heard of BCIs		Neuralink (Owned by Elon Musk)							Functional magnetic resonance imaging (fMRI)	Electrocorticography (ECoG), a type of intracranial electroencephalography (iEEG)		In the news (on TV, radio, online or printed newspaper)	On online forums	From friends & family							Health care & assistive technology (e.g.: to support patients with paralysis or for stroke rehabilitation)					Military, police & security use (e.g.: lie detection)			Health care & assistive technology (e.g.: to support patients with paralysis, stroke)	Education & learning (e.g.: to address learning disabilities)	Entertainment & recreational use (e.g.: gaming, sports)	Workplace (e.g.: to track & improve productivity)	Marketing & commerce (e.g.: for targeted advertisements)	Military, police & security use (e.g.: lie detection)			Health care & assistive technology (e.g.: to support patients with paralysis, stroke)
Yes	No, never											Nothing, I had never heard of BCIs before																					Health care & assistive technology (e.g.: to support patients with paralysis or for stroke rehabilitation)									Education & learning (e.g.: to address learning disabilities)			Marketing & commerce (e.g.: for targeted advertisements)	Military, police & security use (e.g.: lie detection)			Health care & assistive technology (e.g.: to support patients with paralysis, stroke)
Yes	No, never											I don't know much but I have already heard of BCIs	Hearing aid with brain implant component										None of the above	In the news (on TV, radio, online or printed newspaper)									Health care & assistive technology (e.g.: to support patients with paralysis or for stroke rehabilitation)		Entertainment & recreational use (e.g.: for gaming or sports)							Education & learning (e.g.: to address learning disabilities)			Marketing & commerce (e.g.: for targeted advertisements)				Health care & assistive technology (e.g.: to support patients with paralysis, stroke)
Yes	No, never											I don't know much but I have already heard of BCIs		Neuralink (Owned by Elon Musk)		Others (please specify)	brain implant for people with eplilepsy				Functional magnetic resonance imaging (fMRI)										Other (please specify)	online	Health care & assistive technology (e.g.: to support patients with paralysis or for stroke rehabilitation)	Education & learning (e.g.: to address learning disabilities)							Health care & assistive technology (e.g.: to support patients with paralysis, stroke)	Education & learning (e.g.: to address learning disabilities)	Entertainment & recreational use (e.g.: gaming, sports)		Marketing & commerce (e.g.: for targeted advertisements)	Military, police & security use (e.g.: lie detection)			Health care & assistive technology (e.g.: to support patients with paralysis, stroke)
Yes	No, never											Nothing, I had never heard of BCIs before																										Military, police & security use (e.g.: lie detection)			Health care & assistive technology (e.g.: to support patients with paralysis, stroke)			Workplace (e.g.: to track & improve productivity)
Yes	No, never											Nothing, I had never heard of BCIs before																					Health care & assistive technology (e.g.: to support patients with paralysis or for stroke rehabilitation)	Education & learning (e.g.: to address learning disabilities)							Health care & assistive technology (e.g.: to support patients with paralysis, stroke)	Education & learning (e.g.: to address learning disabilities)				Military, police & security use (e.g.: lie detection)			Health care & assistive technology (e.g.: to support patients with paralysis, stroke)
Yes	No, never											Nothing, I had never heard of BCIs before																					Health care & assistive technology (e.g.: to support patients with paralysis or for stroke rehabilitation)	Education & learning (e.g.: to address learning disabilities)				Military, police & security use (e.g.: lie detection)					Entertainment & recreational use (e.g.: gaming, sports)	Workplace (e.g.: to track & improve productivity)	Marketing & commerce (e.g.: for targeted advertisements)				Health care & assistive technology (e.g.: to support patients with paralysis, stroke)
Yes	No, never											I don't know much but I have already heard of BCIs	Hearing aid with brain implant component	Neuralink (Owned by Elon Musk)									None of the above	In the news (on TV, radio, online or printed newspaper)									Health care & assistive technology (e.g.: to support patients with paralysis or for stroke rehabilitation)								Health care & assistive technology (e.g.: to support patients with paralysis, stroke)	Education & learning (e.g.: to address learning disabilities)	Entertainment & recreational use (e.g.: gaming, sports)						Health care & assistive technology (e.g.: to support patients with paralysis, stroke)
Yes	No, never											Nothing, I had never heard of BCIs before																					Health care & assistive technology (e.g.: to support patients with paralysis or for stroke rehabilitation)								Health care & assistive technology (e.g.: to support patients with paralysis, stroke)		Entertainment & recreational use (e.g.: gaming, sports)						Health care & assistive technology (e.g.: to support patients with paralysis, stroke)
Yes	No, never											Nothing, I had never heard of BCIs before
Yes	No, never											Nothing, I had never heard of BCIs before																													Health care & assistive technology (e.g.: to support patients with paralysis, stroke)	Education & learning (e.g.: to address learning disabilities)	Entertainment & recreational use (e.g.: gaming, sports)			Military, police & security use (e.g.: lie detection)			Health care & assistive technology (e.g.: to support patients with paralysis, stroke)
Yes	No, never											I don't know much but I have already heard of BCIs	Hearing aid with brain implant component						Magnetoencephalography (MEG)					In the news (on TV, radio, online or printed newspaper)						In the scientific literature			Health care & assistive technology (e.g.: to support patients with paralysis or for stroke rehabilitation)	Education & learning (e.g.: to address learning disabilities)															Health care & assistive technology (e.g.: to support patients with paralysis, stroke)
Yes	Yes, but I no longer use it				Functional magnetic resonance imaging (fMRI)			For medical purposes (please specify)	Limb movement			I don't know much but I have already heard of BCIs	Hearing aid with brain implant component					Electroencephalography (EEG)						In the news (on TV, radio, online or printed newspaper)		From friends & family				In the scientific literature			Health care & assistive technology (e.g.: to support patients with paralysis or for stroke rehabilitation)	Education & learning (e.g.: to address learning disabilities)				Military, police & security use (e.g.: lie detection)								Military, police & security use (e.g.: lie detection)			Health care & assistive technology (e.g.: to support patients with paralysis, stroke)
Yes	No, never											Nothing, I had never heard of BCIs before																					Health care & assistive technology (e.g.: to support patients with paralysis or for stroke rehabilitation)	Education & learning (e.g.: to address learning disabilities)	Entertainment & recreational use (e.g.: for gaming or sports)	Workplace (e.g.: to track & improve productivity)		Military, police & security use (e.g.: lie detection)						Workplace (e.g.: to track & improve productivity)	Marketing & commerce (e.g.: for targeted advertisements)				Health care & assistive technology (e.g.: to support patients with paralysis, stroke)
Yes	No, never											Nothing, I had never heard of BCIs before																					Health care & assistive technology (e.g.: to support patients with paralysis or for stroke rehabilitation)	Education & learning (e.g.: to address learning disabilities)									Entertainment & recreational use (e.g.: gaming, sports)						Health care & assistive technology (e.g.: to support patients with paralysis, stroke)
Yes	No, never											I don't know much but I have already heard of BCIs		Neuralink (Owned by Elon Musk)							Functional magnetic resonance imaging (fMRI)			In the news (on TV, radio, online or printed newspaper)									Health care & assistive technology (e.g.: to support patients with paralysis or for stroke rehabilitation)								Health care & assistive technology (e.g.: to support patients with paralysis, stroke)		Entertainment & recreational use (e.g.: gaming, sports)			Military, police & security use (e.g.: lie detection)			Health care & assistive technology (e.g.: to support patients with paralysis, stroke)
Yes	No, never											I don't know much but I have already heard of BCIs	Hearing aid with brain implant component					Electroencephalography (EEG)			Functional magnetic resonance imaging (fMRI)					From friends & family	From colleagues at work						Health care & assistive technology (e.g.: to support patients with paralysis or for stroke rehabilitation)	Education & learning (e.g.: to address learning disabilities)							Health care & assistive technology (e.g.: to support patients with paralysis, stroke)	Education & learning (e.g.: to address learning disabilities)	Entertainment & recreational use (e.g.: gaming, sports)	Workplace (e.g.: to track & improve productivity)	Marketing & commerce (e.g.: for targeted advertisements)	Military, police & security use (e.g.: lie detection)			Health care & assistive technology (e.g.: to support patients with paralysis, stroke)
Yes	No, never											Nothing, I had never heard of BCIs before																					Health care & assistive technology (e.g.: to support patients with paralysis or for stroke rehabilitation)	Education & learning (e.g.: to address learning disabilities)				Military, police & security use (e.g.: lie detection)					Entertainment & recreational use (e.g.: gaming, sports)	Workplace (e.g.: to track & improve productivity)					Health care & assistive technology (e.g.: to support patients with paralysis, stroke)
Yes	No, never											Nothing, I had never heard of BCIs before																					Health care & assistive technology (e.g.: to support patients with paralysis or for stroke rehabilitation)								Health care & assistive technology (e.g.: to support patients with paralysis, stroke)								Health care & assistive technology (e.g.: to support patients with paralysis, stroke)
Yes	No, never											Nothing, I had never heard of BCIs before																					Health care & assistive technology (e.g.: to support patients with paralysis or for stroke rehabilitation)								Health care & assistive technology (e.g.: to support patients with paralysis, stroke)		Entertainment & recreational use (e.g.: gaming, sports)			Military, police & security use (e.g.: lie detection)			Health care & assistive technology (e.g.: to support patients with paralysis, stroke)
Yes	No, never											Nothing, I had never heard of BCIs before																					Health care & assistive technology (e.g.: to support patients with paralysis or for stroke rehabilitation)					Military, police & security use (e.g.: lie detection)				Education & learning (e.g.: to address learning disabilities)	Entertainment & recreational use (e.g.: gaming, sports)		Marketing & commerce (e.g.: for targeted advertisements)				Health care & assistive technology (e.g.: to support patients with paralysis, stroke)
Yes	No, never											Nothing, I had never heard of BCIs before																					Health care & assistive technology (e.g.: to support patients with paralysis or for stroke rehabilitation)		Entertainment & recreational use (e.g.: for gaming or sports)			Military, police & security use (e.g.: lie detection)			Health care & assistive technology (e.g.: to support patients with paralysis, stroke)		Entertainment & recreational use (e.g.: gaming, sports)	Workplace (e.g.: to track & improve productivity)		Military, police & security use (e.g.: lie detection)			Health care & assistive technology (e.g.: to support patients with paralysis, stroke)
Yes	No, never											Nothing, I had never heard of BCIs before																					Health care & assistive technology (e.g.: to support patients with paralysis or for stroke rehabilitation)					Military, police & security use (e.g.: lie detection)			Health care & assistive technology (e.g.: to support patients with paralysis, stroke)	Education & learning (e.g.: to address learning disabilities)	Entertainment & recreational use (e.g.: gaming, sports)		Marketing & commerce (e.g.: for targeted advertisements)	Military, police & security use (e.g.: lie detection)			Health care & assistive technology (e.g.: to support patients with paralysis, stroke)
Yes	No, never											Nothing, I had never heard of BCIs before																								Workplace (e.g.: to track & improve productivity)		Military, police & security use (e.g.: lie detection)						Workplace (e.g.: to track & improve productivity)
Yes	No, never											Nothing, I had never heard of BCIs before																					Health care & assistive technology (e.g.: to support patients with paralysis or for stroke rehabilitation)	Education & learning (e.g.: to address learning disabilities)	Entertainment & recreational use (e.g.: for gaming or sports)									Workplace (e.g.: to track & improve productivity)	Marketing & commerce (e.g.: for targeted advertisements)	Military, police & security use (e.g.: lie detection)			Health care & assistive technology (e.g.: to support patients with paralysis, stroke)
Yes	No, never											Nothing, I had never heard of BCIs before																					Health care & assistive technology (e.g.: to support patients with paralysis or for stroke rehabilitation)								Health care & assistive technology (e.g.: to support patients with paralysis, stroke)								Health care & assistive technology (e.g.: to support patients with paralysis, stroke)
Yes	No, never											Nothing, I had never heard of BCIs before																					Health care & assistive technology (e.g.: to support patients with paralysis or for stroke rehabilitation)	Education & learning (e.g.: to address learning disabilities)							Health care & assistive technology (e.g.: to support patients with paralysis, stroke)	Education & learning (e.g.: to address learning disabilities)		Workplace (e.g.: to track & improve productivity)		Military, police & security use (e.g.: lie detection)			Health care & assistive technology (e.g.: to support patients with paralysis, stroke)
Yes	No, never											I don't know much but I have already heard of BCIs	Hearing aid with brain implant component										None of the above			From friends & family							Health care & assistive technology (e.g.: to support patients with paralysis or for stroke rehabilitation)								Health care & assistive technology (e.g.: to support patients with paralysis, stroke)					Military, police & security use (e.g.: lie detection)			Health care & assistive technology (e.g.: to support patients with paralysis, stroke)
Yes	No, never											Nothing, I had never heard of BCIs before																					Health care & assistive technology (e.g.: to support patients with paralysis or for stroke rehabilitation)	Education & learning (e.g.: to address learning disabilities)				Military, police & security use (e.g.: lie detection)					Entertainment & recreational use (e.g.: gaming, sports)	Workplace (e.g.: to track & improve productivity)	Marketing & commerce (e.g.: for targeted advertisements)				Health care & assistive technology (e.g.: to support patients with paralysis, stroke)
Yes	No, never											I don't know much but I have already heard of BCIs	Hearing aid with brain implant component										None of the above	In the news (on TV, radio, online or printed newspaper)									Health care & assistive technology (e.g.: to support patients with paralysis or for stroke rehabilitation)								Health care & assistive technology (e.g.: to support patients with paralysis, stroke)	Education & learning (e.g.: to address learning disabilities)							Health care & assistive technology (e.g.: to support patients with paralysis, stroke)
Yes	No, never											Nothing, I had never heard of BCIs before																					Health care & assistive technology (e.g.: to support patients with paralysis or for stroke rehabilitation)	Education & learning (e.g.: to address learning disabilities)	Entertainment & recreational use (e.g.: for gaming or sports)			Military, police & security use (e.g.: lie detection)						Workplace (e.g.: to track & improve productivity)	Marketing & commerce (e.g.: for targeted advertisements)				Health care & assistive technology (e.g.: to support patients with paralysis, stroke)
Yes	No, never											Nothing, I had never heard of BCIs before																					Health care & assistive technology (e.g.: to support patients with paralysis or for stroke rehabilitation)					Military, police & security use (e.g.: lie detection)			Health care & assistive technology (e.g.: to support patients with paralysis, stroke)		Entertainment & recreational use (e.g.: gaming, sports)			Military, police & security use (e.g.: lie detection)			Health care & assistive technology (e.g.: to support patients with paralysis, stroke)
Yes	No, never											Nothing, I had never heard of BCIs before																					Health care & assistive technology (e.g.: to support patients with paralysis or for stroke rehabilitation)	Education & learning (e.g.: to address learning disabilities)	Entertainment & recreational use (e.g.: for gaming or sports)	Workplace (e.g.: to track & improve productivity)	Marketing & commerce (e.g.: for targeted advertisement & personalised needs assessments)	Military, police & security use (e.g.: lie detection)											Health care & assistive technology (e.g.: to support patients with paralysis, stroke)
Yes	No, never											I don't know much but I have already heard of BCIs		Neuralink (Owned by Elon Musk)				Electroencephalography (EEG)			Functional magnetic resonance imaging (fMRI)			In the news (on TV, radio, online or printed newspaper)									Health care & assistive technology (e.g.: to support patients with paralysis or for stroke rehabilitation)								Health care & assistive technology (e.g.: to support patients with paralysis, stroke)	Education & learning (e.g.: to address learning disabilities)	Entertainment & recreational use (e.g.: gaming, sports)	Workplace (e.g.: to track & improve productivity)		Military, police & security use (e.g.: lie detection)			Health care & assistive technology (e.g.: to support patients with paralysis, stroke)
Yes	No, never											Nothing, I had never heard of BCIs before																					Health care & assistive technology (e.g.: to support patients with paralysis or for stroke rehabilitation)	Education & learning (e.g.: to address learning disabilities)	Entertainment & recreational use (e.g.: for gaming or sports)	Workplace (e.g.: to track & improve productivity)	Marketing & commerce (e.g.: for targeted advertisement & personalised needs assessments)	Military, police & security use (e.g.: lie detection)					Entertainment & recreational use (e.g.: gaming, sports)			Military, police & security use (e.g.: lie detection)			Health care & assistive technology (e.g.: to support patients with paralysis, stroke)
Yes	No, never											Nothing, I had never heard of BCIs before																					Health care & assistive technology (e.g.: to support patients with paralysis or for stroke rehabilitation)	Education & learning (e.g.: to address learning disabilities)	Entertainment & recreational use (e.g.: for gaming or sports)			Military, police & security use (e.g.: lie detection)			Health care & assistive technology (e.g.: to support patients with paralysis, stroke)	Education & learning (e.g.: to address learning disabilities)	Entertainment & recreational use (e.g.: gaming, sports)	Workplace (e.g.: to track & improve productivity)		Military, police & security use (e.g.: lie detection)			Health care & assistive technology (e.g.: to support patients with paralysis, stroke)
Yes	No, never											I don't know much but I have already heard of BCIs	Hearing aid with brain implant component	Neuralink (Owned by Elon Musk)									None of the above		On online forums		From colleagues at work						Health care & assistive technology (e.g.: to support patients with paralysis or for stroke rehabilitation)								Health care & assistive technology (e.g.: to support patients with paralysis, stroke)			Workplace (e.g.: to track & improve productivity)	Marketing & commerce (e.g.: for targeted advertisements)	Military, police & security use (e.g.: lie detection)			Health care & assistive technology (e.g.: to support patients with paralysis, stroke)
Yes	No, never											Nothing, I had never heard of BCIs before																					Health care & assistive technology (e.g.: to support patients with paralysis or for stroke rehabilitation)								Health care & assistive technology (e.g.: to support patients with paralysis, stroke)								Health care & assistive technology (e.g.: to support patients with paralysis, stroke)
Yes	No, never											Nothing, I had never heard of BCIs before																					Health care & assistive technology (e.g.: to support patients with paralysis or for stroke rehabilitation)								Health care & assistive technology (e.g.: to support patients with paralysis, stroke)								Health care & assistive technology (e.g.: to support patients with paralysis, stroke)
Yes	No, never											I don't know much but I have already heard of BCIs	Hearing aid with brain implant component	Neuralink (Owned by Elon Musk)				Electroencephalography (EEG)			Functional magnetic resonance imaging (fMRI)			In the news (on TV, radio, online or printed newspaper)			From colleagues at work						Health care & assistive technology (e.g.: to support patients with paralysis or for stroke rehabilitation)	Education & learning (e.g.: to address learning disabilities)				Military, police & security use (e.g.: lie detection)			Health care & assistive technology (e.g.: to support patients with paralysis, stroke)	Education & learning (e.g.: to address learning disabilities)	Entertainment & recreational use (e.g.: gaming, sports)	Workplace (e.g.: to track & improve productivity)		Military, police & security use (e.g.: lie detection)			Health care & assistive technology (e.g.: to support patients with paralysis, stroke)
Yes	No, never											I don't know much but I have already heard of BCIs											None of the above	In the news (on TV, radio, online or printed newspaper)									Health care & assistive technology (e.g.: to support patients with paralysis or for stroke rehabilitation)								Health care & assistive technology (e.g.: to support patients with paralysis, stroke)								Health care & assistive technology (e.g.: to support patients with paralysis, stroke)
Yes	No, never											Nothing, I had never heard of BCIs before																					Health care & assistive technology (e.g.: to support patients with paralysis or for stroke rehabilitation)		Entertainment & recreational use (e.g.: for gaming or sports)	Workplace (e.g.: to track & improve productivity)	Marketing & commerce (e.g.: for targeted advertisement & personalised needs assessments)	Military, police & security use (e.g.: lie detection)			Health care & assistive technology (e.g.: to support patients with paralysis, stroke)	Education & learning (e.g.: to address learning disabilities)							Health care & assistive technology (e.g.: to support patients with paralysis, stroke)
Yes	No, never											Nothing, I had never heard of BCIs before																					Health care & assistive technology (e.g.: to support patients with paralysis or for stroke rehabilitation)	Education & learning (e.g.: to address learning disabilities)	Entertainment & recreational use (e.g.: for gaming or sports)			Military, police & security use (e.g.: lie detection)						Workplace (e.g.: to track & improve productivity)	Marketing & commerce (e.g.: for targeted advertisements)
Yes	No, never											Nothing, I had never heard of BCIs before																					Health care & assistive technology (e.g.: to support patients with paralysis or for stroke rehabilitation)	Education & learning (e.g.: to address learning disabilities)	Entertainment & recreational use (e.g.: for gaming or sports)	Workplace (e.g.: to track & improve productivity)	Marketing & commerce (e.g.: for targeted advertisement & personalised needs assessments)	Military, police & security use (e.g.: lie detection)			Health care & assistive technology (e.g.: to support patients with paralysis, stroke)	Education & learning (e.g.: to address learning disabilities)	Entertainment & recreational use (e.g.: gaming, sports)	Workplace (e.g.: to track & improve productivity)	Marketing & commerce (e.g.: for targeted advertisements)	Military, police & security use (e.g.: lie detection)			Health care & assistive technology (e.g.: to support patients with paralysis, stroke)
Yes	No, never											Nothing, I had never heard of BCIs before																					Health care & assistive technology (e.g.: to support patients with paralysis or for stroke rehabilitation)								Health care & assistive technology (e.g.: to support patients with paralysis, stroke)			Workplace (e.g.: to track & improve productivity)					Health care & assistive technology (e.g.: to support patients with paralysis, stroke)
Yes	No, never											Nothing, I had never heard of BCIs before																					Health care & assistive technology (e.g.: to support patients with paralysis or for stroke rehabilitation)		Entertainment & recreational use (e.g.: for gaming or sports)	Workplace (e.g.: to track & improve productivity)									Marketing & commerce (e.g.: for targeted advertisements)	Military, police & security use (e.g.: lie detection)			Health care & assistive technology (e.g.: to support patients with paralysis, stroke)
Yes	No, never											Nothing, I had never heard of BCIs before																					Health care & assistive technology (e.g.: to support patients with paralysis or for stroke rehabilitation)	Education & learning (e.g.: to address learning disabilities)				Military, police & security use (e.g.: lie detection)			Health care & assistive technology (e.g.: to support patients with paralysis, stroke)	Education & learning (e.g.: to address learning disabilities)	Entertainment & recreational use (e.g.: gaming, sports)			Military, police & security use (e.g.: lie detection)			Health care & assistive technology (e.g.: to support patients with paralysis, stroke)
Yes	No, never											Nothing, I had never heard of BCIs before																					Health care & assistive technology (e.g.: to support patients with paralysis or for stroke rehabilitation)								Health care & assistive technology (e.g.: to support patients with paralysis, stroke)	Education & learning (e.g.: to address learning disabilities)	Entertainment & recreational use (e.g.: gaming, sports)						Health care & assistive technology (e.g.: to support patients with paralysis, stroke)
Yes	No, never											Nothing, I had never heard of BCIs before																					Health care & assistive technology (e.g.: to support patients with paralysis or for stroke rehabilitation)	Education & learning (e.g.: to address learning disabilities)	Entertainment & recreational use (e.g.: for gaming or sports)	Workplace (e.g.: to track & improve productivity)	Marketing & commerce (e.g.: for targeted advertisement & personalised needs assessments)	Military, police & security use (e.g.: lie detection)			Health care & assistive technology (e.g.: to support patients with paralysis, stroke)	Education & learning (e.g.: to address learning disabilities)	Entertainment & recreational use (e.g.: gaming, sports)	Workplace (e.g.: to track & improve productivity)	Marketing & commerce (e.g.: for targeted advertisements)	Military, police & security use (e.g.: lie detection)			Health care & assistive technology (e.g.: to support patients with paralysis, stroke)
Yes	No, never											Nothing, I had never heard of BCIs before																					Health care & assistive technology (e.g.: to support patients with paralysis or for stroke rehabilitation)	Education & learning (e.g.: to address learning disabilities)	Entertainment & recreational use (e.g.: for gaming or sports)						Health care & assistive technology (e.g.: to support patients with paralysis, stroke)								Health care & assistive technology (e.g.: to support patients with paralysis, stroke)
Yes	No, never											Nothing, I had never heard of BCIs before																					Health care & assistive technology (e.g.: to support patients with paralysis or for stroke rehabilitation)	Education & learning (e.g.: to address learning disabilities)				Military, police & security use (e.g.: lie detection)					Entertainment & recreational use (e.g.: gaming, sports)		Marketing & commerce (e.g.: for targeted advertisements)				Health care & assistive technology (e.g.: to support patients with paralysis, stroke)
Yes	No, never											I don't know much but I have already heard of BCIs		Neuralink (Owned by Elon Musk)				Electroencephalography (EEG)							On online forums								Health care & assistive technology (e.g.: to support patients with paralysis or for stroke rehabilitation)		Entertainment & recreational use (e.g.: for gaming or sports)			Military, police & security use (e.g.: lie detection)			Health care & assistive technology (e.g.: to support patients with paralysis, stroke)	Education & learning (e.g.: to address learning disabilities)	Entertainment & recreational use (e.g.: gaming, sports)	Workplace (e.g.: to track & improve productivity)	Marketing & commerce (e.g.: for targeted advertisements)	Military, police & security use (e.g.: lie detection)			Health care & assistive technology (e.g.: to support patients with paralysis, stroke)
Yes	No, never											Nothing, I had never heard of BCIs before																					Health care & assistive technology (e.g.: to support patients with paralysis or for stroke rehabilitation)	Education & learning (e.g.: to address learning disabilities)							Health care & assistive technology (e.g.: to support patients with paralysis, stroke)	Education & learning (e.g.: to address learning disabilities)							Health care & assistive technology (e.g.: to support patients with paralysis, stroke)
Yes	No, never											I don't know much but I have already heard of BCIs	Hearing aid with brain implant component					Electroencephalography (EEG)			Functional magnetic resonance imaging (fMRI)			In the news (on TV, radio, online or printed newspaper)				From my GP, nurse, or another healthcare professional			Other (please specify)	On social media	Health care & assistive technology (e.g.: to support patients with paralysis or for stroke rehabilitation)	Education & learning (e.g.: to address learning disabilities)				Military, police & security use (e.g.: lie detection)			Health care & assistive technology (e.g.: to support patients with paralysis, stroke)	Education & learning (e.g.: to address learning disabilities)	Entertainment & recreational use (e.g.: gaming, sports)	Workplace (e.g.: to track & improve productivity)		Military, police & security use (e.g.: lie detection)			Health care & assistive technology (e.g.: to support patients with paralysis, stroke)
Yes	No, never											Nothing, I had never heard of BCIs before																					Health care & assistive technology (e.g.: to support patients with paralysis or for stroke rehabilitation)					Military, police & security use (e.g.: lie detection)			Health care & assistive technology (e.g.: to support patients with paralysis, stroke)								Health care & assistive technology (e.g.: to support patients with paralysis, stroke)
Yes	No, never											Nothing, I had never heard of BCIs before																					Health care & assistive technology (e.g.: to support patients with paralysis or for stroke rehabilitation)	Education & learning (e.g.: to address learning disabilities)							Health care & assistive technology (e.g.: to support patients with paralysis, stroke)	Education & learning (e.g.: to address learning disabilities)		Workplace (e.g.: to track & improve productivity)		Military, police & security use (e.g.: lie detection)			Health care & assistive technology (e.g.: to support patients with paralysis, stroke)
Yes	No, never											I don't know much but I have already heard of BCIs	Hearing aid with brain implant component		Synchron (Stentrode)							Electrocorticography (ECoG), a type of intracranial electroencephalography (iEEG)		In the news (on TV, radio, online or printed newspaper)			From colleagues at work		Through advertisement	In the scientific literature			Health care & assistive technology (e.g.: to support patients with paralysis or for stroke rehabilitation)					Military, police & security use (e.g.: lie detection)			Health care & assistive technology (e.g.: to support patients with paralysis, stroke)	Education & learning (e.g.: to address learning disabilities)	Entertainment & recreational use (e.g.: gaming, sports)			Military, police & security use (e.g.: lie detection)			Health care & assistive technology (e.g.: to support patients with paralysis, stroke)
Yes	No, never											I don't know much but I have already heard of BCIs	Hearing aid with brain implant component	Neuralink (Owned by Elon Musk)							Functional magnetic resonance imaging (fMRI)			In the news (on TV, radio, online or printed newspaper)									Health care & assistive technology (e.g.: to support patients with paralysis or for stroke rehabilitation)	Education & learning (e.g.: to address learning disabilities)				Military, police & security use (e.g.: lie detection)			Health care & assistive technology (e.g.: to support patients with paralysis, stroke)					Military, police & security use (e.g.: lie detection)
Yes	No, never											I don't know much but I have already heard of BCIs	Hearing aid with brain implant component					Electroencephalography (EEG)			Functional magnetic resonance imaging (fMRI)						From colleagues at work	From my GP, nurse, or another healthcare professional		In the scientific literature			Health care & assistive technology (e.g.: to support patients with paralysis or for stroke rehabilitation)	Education & learning (e.g.: to address learning disabilities)	Entertainment & recreational use (e.g.: for gaming or sports)	Workplace (e.g.: to track & improve productivity)	Marketing & commerce (e.g.: for targeted advertisement & personalised needs assessments)	Military, police & security use (e.g.: lie detection)			Health care & assistive technology (e.g.: to support patients with paralysis, stroke)	Education & learning (e.g.: to address learning disabilities)	Entertainment & recreational use (e.g.: gaming, sports)	Workplace (e.g.: to track & improve productivity)	Marketing & commerce (e.g.: for targeted advertisements)	Military, police & security use (e.g.: lie detection)			Health care & assistive technology (e.g.: to support patients with paralysis, stroke)
Yes	No, never											Nothing, I had never heard of BCIs before																					Health care & assistive technology (e.g.: to support patients with paralysis or for stroke rehabilitation)	Education & learning (e.g.: to address learning disabilities)			Marketing & commerce (e.g.: for targeted advertisement & personalised needs assessments)	Military, police & security use (e.g.: lie detection)			Health care & assistive technology (e.g.: to support patients with paralysis, stroke)	Education & learning (e.g.: to address learning disabilities)	Entertainment & recreational use (e.g.: gaming, sports)			Military, police & security use (e.g.: lie detection)			Health care & assistive technology (e.g.: to support patients with paralysis, stroke)
Yes	No, never											I don't know much but I have already heard of BCIs									Functional magnetic resonance imaging (fMRI)			In the news (on TV, radio, online or printed newspaper)									Health care & assistive technology (e.g.: to support patients with paralysis or for stroke rehabilitation)	Education & learning (e.g.: to address learning disabilities)							Health care & assistive technology (e.g.: to support patients with paralysis, stroke)	Education & learning (e.g.: to address learning disabilities)		Workplace (e.g.: to track & improve productivity)	Marketing & commerce (e.g.: for targeted advertisements)	Military, police & security use (e.g.: lie detection)			Health care & assistive technology (e.g.: to support patients with paralysis, stroke)
Yes	No, never											Nothing, I had never heard of BCIs before																					Health care & assistive technology (e.g.: to support patients with paralysis or for stroke rehabilitation)	Education & learning (e.g.: to address learning disabilities)							Health care & assistive technology (e.g.: to support patients with paralysis, stroke)	Education & learning (e.g.: to address learning disabilities)	Entertainment & recreational use (e.g.: gaming, sports)			Military, police & security use (e.g.: lie detection)			Health care & assistive technology (e.g.: to support patients with paralysis, stroke)
Yes	No, never											I don't know much but I have already heard of BCIs	Hearing aid with brain implant component	Neuralink (Owned by Elon Musk)									None of the above	In the news (on TV, radio, online or printed newspaper)									Health care & assistive technology (e.g.: to support patients with paralysis or for stroke rehabilitation)	Education & learning (e.g.: to address learning disabilities)															Health care & assistive technology (e.g.: to support patients with paralysis, stroke)
Yes	No, never											I don't know much but I have already heard of BCIs											None of the above	In the news (on TV, radio, online or printed newspaper)									Health care & assistive technology (e.g.: to support patients with paralysis or for stroke rehabilitation)		Entertainment & recreational use (e.g.: for gaming or sports)			Military, police & security use (e.g.: lie detection)			Health care & assistive technology (e.g.: to support patients with paralysis, stroke)	Education & learning (e.g.: to address learning disabilities)	Entertainment & recreational use (e.g.: gaming, sports)	Workplace (e.g.: to track & improve productivity)	Marketing & commerce (e.g.: for targeted advertisements)	Military, police & security use (e.g.: lie detection)			Health care & assistive technology (e.g.: to support patients with paralysis, stroke)
Yes	No, never											I don't know much but I have already heard of BCIs	Hearing aid with brain implant component	Neuralink (Owned by Elon Musk)							Functional magnetic resonance imaging (fMRI)			In the news (on TV, radio, online or printed newspaper)	On online forums	From friends & family	From colleagues at work			In the scientific literature			Health care & assistive technology (e.g.: to support patients with paralysis or for stroke rehabilitation)	Education & learning (e.g.: to address learning disabilities)	Entertainment & recreational use (e.g.: for gaming or sports)			Military, police & security use (e.g.: lie detection)			Health care & assistive technology (e.g.: to support patients with paralysis, stroke)			Workplace (e.g.: to track & improve productivity)	Marketing & commerce (e.g.: for targeted advertisements)				Health care & assistive technology (e.g.: to support patients with paralysis, stroke)
Yes	No, never											Nothing, I had never heard of BCIs before																					Health care & assistive technology (e.g.: to support patients with paralysis or for stroke rehabilitation)	Education & learning (e.g.: to address learning disabilities)	Entertainment & recreational use (e.g.: for gaming or sports)	Workplace (e.g.: to track & improve productivity)	Marketing & commerce (e.g.: for targeted advertisement & personalised needs assessments)	Military, police & security use (e.g.: lie detection)											Health care & assistive technology (e.g.: to support patients with paralysis, stroke)
Yes	No, never											Nothing, I had never heard of BCIs before																					Health care & assistive technology (e.g.: to support patients with paralysis or for stroke rehabilitation)	Education & learning (e.g.: to address learning disabilities)				Military, police & security use (e.g.: lie detection)			Health care & assistive technology (e.g.: to support patients with paralysis, stroke)	Education & learning (e.g.: to address learning disabilities)	Entertainment & recreational use (e.g.: gaming, sports)	Workplace (e.g.: to track & improve productivity)	Marketing & commerce (e.g.: for targeted advertisements)	Military, police & security use (e.g.: lie detection)			Health care & assistive technology (e.g.: to support patients with paralysis, stroke)
Yes	No, never											I don't know much but I have already heard of BCIs		Neuralink (Owned by Elon Musk)				Electroencephalography (EEG)		Microelectrode arrays (MEAs)				In the news (on TV, radio, online or printed newspaper)			From colleagues at work			In the scientific literature			Health care & assistive technology (e.g.: to support patients with paralysis or for stroke rehabilitation)				Marketing & commerce (e.g.: for targeted advertisement & personalised needs assessments)				Health care & assistive technology (e.g.: to support patients with paralysis, stroke)		Entertainment & recreational use (e.g.: gaming, sports)			Military, police & security use (e.g.: lie detection)			Health care & assistive technology (e.g.: to support patients with paralysis, stroke)
Yes	No, never											Nothing, I had never heard of BCIs before																					Health care & assistive technology (e.g.: to support patients with paralysis or for stroke rehabilitation)	Education & learning (e.g.: to address learning disabilities)				Military, police & security use (e.g.: lie detection)					Entertainment & recreational use (e.g.: gaming, sports)		Marketing & commerce (e.g.: for targeted advertisements)				Health care & assistive technology (e.g.: to support patients with paralysis, stroke)
Yes	No, never											I don't know much but I have already heard of BCIs	Hearing aid with brain implant component					Electroencephalography (EEG)			Functional magnetic resonance imaging (fMRI)			In the news (on TV, radio, online or printed newspaper)		From friends & family		From my GP, nurse, or another healthcare professional					Health care & assistive technology (e.g.: to support patients with paralysis or for stroke rehabilitation)					Military, police & security use (e.g.: lie detection)			Health care & assistive technology (e.g.: to support patients with paralysis, stroke)	Education & learning (e.g.: to address learning disabilities)	Entertainment & recreational use (e.g.: gaming, sports)	Workplace (e.g.: to track & improve productivity)	Marketing & commerce (e.g.: for targeted advertisements)	Military, police & security use (e.g.: lie detection)			Health care & assistive technology (e.g.: to support patients with paralysis, stroke)
Yes	No, never											Nothing, I had never heard of BCIs before																					Health care & assistive technology (e.g.: to support patients with paralysis or for stroke rehabilitation)					Military, police & security use (e.g.: lie detection)				Education & learning (e.g.: to address learning disabilities)	Entertainment & recreational use (e.g.: gaming, sports)						Health care & assistive technology (e.g.: to support patients with paralysis, stroke)
Yes	No, never											Nothing, I had never heard of BCIs before																					Health care & assistive technology (e.g.: to support patients with paralysis or for stroke rehabilitation)									Education & learning (e.g.: to address learning disabilities)		Workplace (e.g.: to track & improve productivity)					Health care & assistive technology (e.g.: to support patients with paralysis, stroke)
Yes	No, never											Nothing, I had never heard of BCIs before																					Health care & assistive technology (e.g.: to support patients with paralysis or for stroke rehabilitation)									Education & learning (e.g.: to address learning disabilities)							Health care & assistive technology (e.g.: to support patients with paralysis, stroke)
Yes	No, never											Nothing, I had never heard of BCIs before																					Health care & assistive technology (e.g.: to support patients with paralysis or for stroke rehabilitation)	Education & learning (e.g.: to address learning disabilities)				Military, police & security use (e.g.: lie detection)					Entertainment & recreational use (e.g.: gaming, sports)	Workplace (e.g.: to track & improve productivity)	Marketing & commerce (e.g.: for targeted advertisements)				Health care & assistive technology (e.g.: to support patients with paralysis, stroke)
Yes	No, never											Nothing, I had never heard of BCIs before																					Health care & assistive technology (e.g.: to support patients with paralysis or for stroke rehabilitation)					Military, police & security use (e.g.: lie detection)				Education & learning (e.g.: to address learning disabilities)	Entertainment & recreational use (e.g.: gaming, sports)	Workplace (e.g.: to track & improve productivity)	Marketing & commerce (e.g.: for targeted advertisements)				Health care & assistive technology (e.g.: to support patients with paralysis, stroke)
Yes	Yes, I am currently using one				Functional magnetic resonance imaging (fMRI)					For non-medical purposes (please specify)		I don't know much but I have already heard of BCIs	Hearing aid with brain implant component					Electroencephalography (EEG)						In the news (on TV, radio, online or printed newspaper)									Health care & assistive technology (e.g.: to support patients with paralysis or for stroke rehabilitation)	Education & learning (e.g.: to address learning disabilities)	Entertainment & recreational use (e.g.: for gaming or sports)						Health care & assistive technology (e.g.: to support patients with paralysis, stroke)	Education & learning (e.g.: to address learning disabilities)							Health care & assistive technology (e.g.: to support patients with paralysis, stroke)
Yes	Yes, but I no longer use it						I'm not sure	For medical purposes (please specify)	Visability			I don't know much but I have already heard of BCIs	Hearing aid with brain implant component	Neuralink (Owned by Elon Musk)									None of the above	In the news (on TV, radio, online or printed newspaper)		From friends & family		From my GP, nurse, or another healthcare professional	Through advertisement				Health care & assistive technology (e.g.: to support patients with paralysis or for stroke rehabilitation)	Education & learning (e.g.: to address learning disabilities)	Entertainment & recreational use (e.g.: for gaming or sports)			Military, police & security use (e.g.: lie detection)			Health care & assistive technology (e.g.: to support patients with paralysis, stroke)	Education & learning (e.g.: to address learning disabilities)	Entertainment & recreational use (e.g.: gaming, sports)	Workplace (e.g.: to track & improve productivity)	Marketing & commerce (e.g.: for targeted advertisements)	Military, police & security use (e.g.: lie detection)			Health care & assistive technology (e.g.: to support patients with paralysis, stroke)
Yes	No, never											I don't know much but I have already heard of BCIs		Neuralink (Owned by Elon Musk)									None of the above		On online forums						Other (please specify)	Youtube	Health care & assistive technology (e.g.: to support patients with paralysis or for stroke rehabilitation)	Education & learning (e.g.: to address learning disabilities)							Health care & assistive technology (e.g.: to support patients with paralysis, stroke)	Education & learning (e.g.: to address learning disabilities)				Military, police & security use (e.g.: lie detection)			Health care & assistive technology (e.g.: to support patients with paralysis, stroke)
Yes	No, never											Nothing, I had never heard of BCIs before																					Health care & assistive technology (e.g.: to support patients with paralysis or for stroke rehabilitation)								Health care & assistive technology (e.g.: to support patients with paralysis, stroke)								Health care & assistive technology (e.g.: to support patients with paralysis, stroke)
Yes	No, never											Nothing, I had never heard of BCIs before																					Health care & assistive technology (e.g.: to support patients with paralysis or for stroke rehabilitation)	Education & learning (e.g.: to address learning disabilities)	Entertainment & recreational use (e.g.: for gaming or sports)	Workplace (e.g.: to track & improve productivity)	Marketing & commerce (e.g.: for targeted advertisement & personalised needs assessments)	Military, police & security use (e.g.: lie detection)			Health care & assistive technology (e.g.: to support patients with paralysis, stroke)	Education & learning (e.g.: to address learning disabilities)	Entertainment & recreational use (e.g.: gaming, sports)	Workplace (e.g.: to track & improve productivity)	Marketing & commerce (e.g.: for targeted advertisements)	Military, police & security use (e.g.: lie detection)
Yes	No, never											Nothing, I had never heard of BCIs before																					Health care & assistive technology (e.g.: to support patients with paralysis or for stroke rehabilitation)	Education & learning (e.g.: to address learning disabilities)	Entertainment & recreational use (e.g.: for gaming or sports)	Workplace (e.g.: to track & improve productivity)	Marketing & commerce (e.g.: for targeted advertisement & personalised needs assessments)	Military, police & security use (e.g.: lie detection)									Other (please specify)	I expect BCIs are currently used but there is scope for wider application in all fields.	Health care & assistive technology (e.g.: to support patients with paralysis, stroke)
Yes	No, never											Nothing, I had never heard of BCIs before																					Health care & assistive technology (e.g.: to support patients with paralysis or for stroke rehabilitation)	Education & learning (e.g.: to address learning disabilities)	Entertainment & recreational use (e.g.: for gaming or sports)	Workplace (e.g.: to track & improve productivity)		Military, police & security use (e.g.: lie detection)			Health care & assistive technology (e.g.: to support patients with paralysis, stroke)	Education & learning (e.g.: to address learning disabilities)	Entertainment & recreational use (e.g.: gaming, sports)						Health care & assistive technology (e.g.: to support patients with paralysis, stroke)
Yes	No, never											Nothing, I had never heard of BCIs before																					Health care & assistive technology (e.g.: to support patients with paralysis or for stroke rehabilitation)	Education & learning (e.g.: to address learning disabilities)			Marketing & commerce (e.g.: for targeted advertisement & personalised needs assessments)				Health care & assistive technology (e.g.: to support patients with paralysis, stroke)	Education & learning (e.g.: to address learning disabilities)	Entertainment & recreational use (e.g.: gaming, sports)	Workplace (e.g.: to track & improve productivity)	Marketing & commerce (e.g.: for targeted advertisements)	Military, police & security use (e.g.: lie detection)			Health care & assistive technology (e.g.: to support patients with paralysis, stroke)
Yes	No, never											Nothing, I had never heard of BCIs before																										Military, police & security use (e.g.: lie detection)								Military, police & security use (e.g.: lie detection)
Yes	No, never											Nothing, I had never heard of BCIs before																					Health care & assistive technology (e.g.: to support patients with paralysis or for stroke rehabilitation)	Education & learning (e.g.: to address learning disabilities)		Workplace (e.g.: to track & improve productivity)					Health care & assistive technology (e.g.: to support patients with paralysis, stroke)	Education & learning (e.g.: to address learning disabilities)							Health care & assistive technology (e.g.: to support patients with paralysis, stroke)
Yes	No, never											Nothing, I had never heard of BCIs before																					Health care & assistive technology (e.g.: to support patients with paralysis or for stroke rehabilitation)													Military, police & security use (e.g.: lie detection)			Health care & assistive technology (e.g.: to support patients with paralysis, stroke)
Yes	No, never											I don't know much but I have already heard of BCIs		Neuralink (Owned by Elon Musk)				Electroencephalography (EEG)			Functional magnetic resonance imaging (fMRI)			In the news (on TV, radio, online or printed newspaper)	On online forums					In the scientific literature			Health care & assistive technology (e.g.: to support patients with paralysis or for stroke rehabilitation)								Health care & assistive technology (e.g.: to support patients with paralysis, stroke)								Health care & assistive technology (e.g.: to support patients with paralysis, stroke)
Yes	No, never											Nothing, I had never heard of BCIs before																					Health care & assistive technology (e.g.: to support patients with paralysis or for stroke rehabilitation)	Education & learning (e.g.: to address learning disabilities)												Military, police & security use (e.g.: lie detection)			Health care & assistive technology (e.g.: to support patients with paralysis, stroke)
Yes	No, never											Nothing, I had never heard of BCIs before																					Health care & assistive technology (e.g.: to support patients with paralysis or for stroke rehabilitation)		Entertainment & recreational use (e.g.: for gaming or sports)						Health care & assistive technology (e.g.: to support patients with paralysis, stroke)	Education & learning (e.g.: to address learning disabilities)	Entertainment & recreational use (e.g.: gaming, sports)	Workplace (e.g.: to track & improve productivity)	Marketing & commerce (e.g.: for targeted advertisements)	Military, police & security use (e.g.: lie detection)			Health care & assistive technology (e.g.: to support patients with paralysis, stroke)
Yes	No, never											Nothing, I had never heard of BCIs before																					Health care & assistive technology (e.g.: to support patients with paralysis or for stroke rehabilitation)	Education & learning (e.g.: to address learning disabilities)				Military, police & security use (e.g.: lie detection)				Education & learning (e.g.: to address learning disabilities)	Entertainment & recreational use (e.g.: gaming, sports)	Workplace (e.g.: to track & improve productivity)					Health care & assistive technology (e.g.: to support patients with paralysis, stroke)
Yes	No, never											I don't know much but I have already heard of BCIs	Hearing aid with brain implant component					Electroencephalography (EEG)						In the news (on TV, radio, online or printed newspaper)			From colleagues at work						Health care & assistive technology (e.g.: to support patients with paralysis or for stroke rehabilitation)	Education & learning (e.g.: to address learning disabilities)							Health care & assistive technology (e.g.: to support patients with paralysis, stroke)	Education & learning (e.g.: to address learning disabilities)	Entertainment & recreational use (e.g.: gaming, sports)	Workplace (e.g.: to track & improve productivity)	Marketing & commerce (e.g.: for targeted advertisements)	Military, police & security use (e.g.: lie detection)			Health care & assistive technology (e.g.: to support patients with paralysis, stroke)
Yes	No, never											Nothing, I had never heard of BCIs before																					Health care & assistive technology (e.g.: to support patients with paralysis or for stroke rehabilitation)								Health care & assistive technology (e.g.: to support patients with paralysis, stroke)	Education & learning (e.g.: to address learning disabilities)	Entertainment & recreational use (e.g.: gaming, sports)			Military, police & security use (e.g.: lie detection)			Health care & assistive technology (e.g.: to support patients with paralysis, stroke)
Yes	No, never											I don't know much but I have already heard of BCIs		Neuralink (Owned by Elon Musk)				Electroencephalography (EEG)			Functional magnetic resonance imaging (fMRI)	Electrocorticography (ECoG), a type of intracranial electroencephalography (iEEG)		In the news (on TV, radio, online or printed newspaper)		From friends & family				In the scientific literature			Health care & assistive technology (e.g.: to support patients with paralysis or for stroke rehabilitation)	Education & learning (e.g.: to address learning disabilities)	Entertainment & recreational use (e.g.: for gaming or sports)	Workplace (e.g.: to track & improve productivity)		Military, police & security use (e.g.: lie detection)			Health care & assistive technology (e.g.: to support patients with paralysis, stroke)	Education & learning (e.g.: to address learning disabilities)	Entertainment & recreational use (e.g.: gaming, sports)	Workplace (e.g.: to track & improve productivity)	Marketing & commerce (e.g.: for targeted advertisements)	Military, police & security use (e.g.: lie detection)
Yes	No, never											Nothing, I had never heard of BCIs before																					Health care & assistive technology (e.g.: to support patients with paralysis or for stroke rehabilitation)									Education & learning (e.g.: to address learning disabilities)	Entertainment & recreational use (e.g.: gaming, sports)	Workplace (e.g.: to track & improve productivity)	Marketing & commerce (e.g.: for targeted advertisements)	Military, police & security use (e.g.: lie detection)			Health care & assistive technology (e.g.: to support patients with paralysis, stroke)
Yes	No, never											Nothing, I had never heard of BCIs before																					Health care & assistive technology (e.g.: to support patients with paralysis or for stroke rehabilitation)	Education & learning (e.g.: to address learning disabilities)			Marketing & commerce (e.g.: for targeted advertisement & personalised needs assessments)				Health care & assistive technology (e.g.: to support patients with paralysis, stroke)	Education & learning (e.g.: to address learning disabilities)	Entertainment & recreational use (e.g.: gaming, sports)	Workplace (e.g.: to track & improve productivity)					Health care & assistive technology (e.g.: to support patients with paralysis, stroke)
Yes	No, never											I don't know much but I have already heard of BCIs	Hearing aid with brain implant component					Electroencephalography (EEG)							On online forums		From colleagues at work	From my GP, nurse, or another healthcare professional	Through advertisement				Health care & assistive technology (e.g.: to support patients with paralysis or for stroke rehabilitation)	Education & learning (e.g.: to address learning disabilities)	Entertainment & recreational use (e.g.: for gaming or sports)	Workplace (e.g.: to track & improve productivity)		Military, police & security use (e.g.: lie detection)			Health care & assistive technology (e.g.: to support patients with paralysis, stroke)	Education & learning (e.g.: to address learning disabilities)	Entertainment & recreational use (e.g.: gaming, sports)			Military, police & security use (e.g.: lie detection)			Health care & assistive technology (e.g.: to support patients with paralysis, stroke)
Yes	No, never											I don't know much but I have already heard of BCIs	Hearing aid with brain implant component					Electroencephalography (EEG)							On online forums								Health care & assistive technology (e.g.: to support patients with paralysis or for stroke rehabilitation)					Military, police & security use (e.g.: lie detection)			Health care & assistive technology (e.g.: to support patients with paralysis, stroke)	Education & learning (e.g.: to address learning disabilities)							Health care & assistive technology (e.g.: to support patients with paralysis, stroke)
Yes	No, never											Nothing, I had never heard of BCIs before																					Health care & assistive technology (e.g.: to support patients with paralysis or for stroke rehabilitation)	Education & learning (e.g.: to address learning disabilities)	Entertainment & recreational use (e.g.: for gaming or sports)	Workplace (e.g.: to track & improve productivity)	Marketing & commerce (e.g.: for targeted advertisement & personalised needs assessments)	Military, police & security use (e.g.: lie detection)			Health care & assistive technology (e.g.: to support patients with paralysis, stroke)	Education & learning (e.g.: to address learning disabilities)	Entertainment & recreational use (e.g.: gaming, sports)	Workplace (e.g.: to track & improve productivity)	Marketing & commerce (e.g.: for targeted advertisements)	Military, police & security use (e.g.: lie detection)			Health care & assistive technology (e.g.: to support patients with paralysis, stroke)
Yes	No, never											Nothing, I had never heard of BCIs before																					Health care & assistive technology (e.g.: to support patients with paralysis or for stroke rehabilitation)	Education & learning (e.g.: to address learning disabilities)							Health care & assistive technology (e.g.: to support patients with paralysis, stroke)								Health care & assistive technology (e.g.: to support patients with paralysis, stroke)
Yes	No, never											Nothing, I had never heard of BCIs before																					Health care & assistive technology (e.g.: to support patients with paralysis or for stroke rehabilitation)								Health care & assistive technology (e.g.: to support patients with paralysis, stroke)								Health care & assistive technology (e.g.: to support patients with paralysis, stroke)
Yes	No, never											Nothing, I had never heard of BCIs before																					Health care & assistive technology (e.g.: to support patients with paralysis or for stroke rehabilitation)	Education & learning (e.g.: to address learning disabilities)									Entertainment & recreational use (e.g.: gaming, sports)	Workplace (e.g.: to track & improve productivity)		Military, police & security use (e.g.: lie detection)			Health care & assistive technology (e.g.: to support patients with paralysis, stroke)
Yes	No, never											I don't know much but I have already heard of BCIs	Hearing aid with brain implant component					Electroencephalography (EEG)				Electrocorticography (ECoG), a type of intracranial electroencephalography (iEEG)		In the news (on TV, radio, online or printed newspaper)	On online forums	From friends & family							Health care & assistive technology (e.g.: to support patients with paralysis or for stroke rehabilitation)	Education & learning (e.g.: to address learning disabilities)				Military, police & security use (e.g.: lie detection)			Health care & assistive technology (e.g.: to support patients with paralysis, stroke)	Education & learning (e.g.: to address learning disabilities)	Entertainment & recreational use (e.g.: gaming, sports)	Workplace (e.g.: to track & improve productivity)		Military, police & security use (e.g.: lie detection)			Health care & assistive technology (e.g.: to support patients with paralysis, stroke)
Yes	No, never											I don't know much but I have already heard of BCIs											None of the above		On online forums								Health care & assistive technology (e.g.: to support patients with paralysis or for stroke rehabilitation)								Health care & assistive technology (e.g.: to support patients with paralysis, stroke)		Entertainment & recreational use (e.g.: gaming, sports)						Health care & assistive technology (e.g.: to support patients with paralysis, stroke)
Yes	No, never											I don't know much but I have already heard of BCIs	Hearing aid with brain implant component	Neuralink (Owned by Elon Musk)									None of the above	In the news (on TV, radio, online or printed newspaper)									Health care & assistive technology (e.g.: to support patients with paralysis or for stroke rehabilitation)	Education & learning (e.g.: to address learning disabilities)							Health care & assistive technology (e.g.: to support patients with paralysis, stroke)	Education & learning (e.g.: to address learning disabilities)	Entertainment & recreational use (e.g.: gaming, sports)	Workplace (e.g.: to track & improve productivity)		Military, police & security use (e.g.: lie detection)			Health care & assistive technology (e.g.: to support patients with paralysis, stroke)
Yes	No, never											Nothing, I had never heard of BCIs before																					Health care & assistive technology (e.g.: to support patients with paralysis or for stroke rehabilitation)	Education & learning (e.g.: to address learning disabilities)							Health care & assistive technology (e.g.: to support patients with paralysis, stroke)	Education & learning (e.g.: to address learning disabilities)				Military, police & security use (e.g.: lie detection)			Health care & assistive technology (e.g.: to support patients with paralysis, stroke)
Yes	No, never											Nothing, I had never heard of BCIs before																					Health care & assistive technology (e.g.: to support patients with paralysis or for stroke rehabilitation)			Workplace (e.g.: to track & improve productivity)					Health care & assistive technology (e.g.: to support patients with paralysis, stroke)	Education & learning (e.g.: to address learning disabilities)							Health care & assistive technology (e.g.: to support patients with paralysis, stroke)
Yes	No, never											Nothing, I had never heard of BCIs before																					Health care & assistive technology (e.g.: to support patients with paralysis or for stroke rehabilitation)									Education & learning (e.g.: to address learning disabilities)	Entertainment & recreational use (e.g.: gaming, sports)	Workplace (e.g.: to track & improve productivity)	Marketing & commerce (e.g.: for targeted advertisements)	Military, police & security use (e.g.: lie detection)			Health care & assistive technology (e.g.: to support patients with paralysis, stroke)
Yes	No, never											I don't know much but I have already heard of BCIs		Neuralink (Owned by Elon Musk)				Electroencephalography (EEG)	Magnetoencephalography (MEG)	Microelectrode arrays (MEAs)				In the news (on TV, radio, online or printed newspaper)						In the scientific literature			Health care & assistive technology (e.g.: to support patients with paralysis or for stroke rehabilitation)		Entertainment & recreational use (e.g.: for gaming or sports)	Workplace (e.g.: to track & improve productivity)		Military, police & security use (e.g.: lie detection)				Education & learning (e.g.: to address learning disabilities)				Military, police & security use (e.g.: lie detection)			Health care & assistive technology (e.g.: to support patients with paralysis, stroke)
Yes	No, never											Nothing, I had never heard of BCIs before																					Health care & assistive technology (e.g.: to support patients with paralysis or for stroke rehabilitation)	Education & learning (e.g.: to address learning disabilities)	Entertainment & recreational use (e.g.: for gaming or sports)		Marketing & commerce (e.g.: for targeted advertisement & personalised needs assessments)	Military, police & security use (e.g.: lie detection)						Workplace (e.g.: to track & improve productivity)					Health care & assistive technology (e.g.: to support patients with paralysis, stroke)
Yes	No, never											Nothing, I had never heard of BCIs before																					Health care & assistive technology (e.g.: to support patients with paralysis or for stroke rehabilitation)	Education & learning (e.g.: to address learning disabilities)							Health care & assistive technology (e.g.: to support patients with paralysis, stroke)	Education & learning (e.g.: to address learning disabilities)	Entertainment & recreational use (e.g.: gaming, sports)	Workplace (e.g.: to track & improve productivity)	Marketing & commerce (e.g.: for targeted advertisements)	Military, police & security use (e.g.: lie detection)			Health care & assistive technology (e.g.: to support patients with paralysis, stroke)
Yes	No, never											Nothing, I had never heard of BCIs before																					Health care & assistive technology (e.g.: to support patients with paralysis or for stroke rehabilitation)	Education & learning (e.g.: to address learning disabilities)							Health care & assistive technology (e.g.: to support patients with paralysis, stroke)	Education & learning (e.g.: to address learning disabilities)		Workplace (e.g.: to track & improve productivity)					Health care & assistive technology (e.g.: to support patients with paralysis, stroke)
Yes	No, never											I don't know much but I have already heard of BCIs		Neuralink (Owned by Elon Musk)									None of the above	In the news (on TV, radio, online or printed newspaper)																									Health care & assistive technology (e.g.: to support patients with paralysis, stroke)
Yes	No, never											I don't know much but I have already heard of BCIs		Neuralink (Owned by Elon Musk)				Electroencephalography (EEG)		Microelectrode arrays (MEAs)	Functional magnetic resonance imaging (fMRI)			In the news (on TV, radio, online or printed newspaper)									Health care & assistive technology (e.g.: to support patients with paralysis or for stroke rehabilitation)								Health care & assistive technology (e.g.: to support patients with paralysis, stroke)	Education & learning (e.g.: to address learning disabilities)				Military, police & security use (e.g.: lie detection)			Health care & assistive technology (e.g.: to support patients with paralysis, stroke)
Yes	No, never											I know a lot about BCIs											None of the above	In the news (on TV, radio, online or printed newspaper)									Health care & assistive technology (e.g.: to support patients with paralysis or for stroke rehabilitation)								Health care & assistive technology (e.g.: to support patients with paralysis, stroke)	Education & learning (e.g.: to address learning disabilities)	Entertainment & recreational use (e.g.: gaming, sports)	Workplace (e.g.: to track & improve productivity)	Marketing & commerce (e.g.: for targeted advertisements)	Military, police & security use (e.g.: lie detection)			Health care & assistive technology (e.g.: to support patients with paralysis, stroke)
Yes	No, never											Nothing, I had never heard of BCIs before																					Health care & assistive technology (e.g.: to support patients with paralysis or for stroke rehabilitation)		Entertainment & recreational use (e.g.: for gaming or sports)			Military, police & security use (e.g.: lie detection)				Education & learning (e.g.: to address learning disabilities)		Workplace (e.g.: to track & improve productivity)					Health care & assistive technology (e.g.: to support patients with paralysis, stroke)
Yes	No, never											I don't know much but I have already heard of BCIs	Hearing aid with brain implant component	Neuralink (Owned by Elon Musk)		Others (please specify)	Artificial eyes	Electroencephalography (EEG)			Functional magnetic resonance imaging (fMRI)	Electrocorticography (ECoG), a type of intracranial electroencephalography (iEEG)		In the news (on TV, radio, online or printed newspaper)	On online forums					In the scientific literature			Health care & assistive technology (e.g.: to support patients with paralysis or for stroke rehabilitation)								Health care & assistive technology (e.g.: to support patients with paralysis, stroke)	Education & learning (e.g.: to address learning disabilities)							Health care & assistive technology (e.g.: to support patients with paralysis, stroke)
Yes	No, never											Nothing, I had never heard of BCIs before																					Health care & assistive technology (e.g.: to support patients with paralysis or for stroke rehabilitation)	Education & learning (e.g.: to address learning disabilities)				Military, police & security use (e.g.: lie detection)					Entertainment & recreational use (e.g.: gaming, sports)		Marketing & commerce (e.g.: for targeted advertisements)	Military, police & security use (e.g.: lie detection)			Health care & assistive technology (e.g.: to support patients with paralysis, stroke)
Yes	No, never											Nothing, I had never heard of BCIs before																					Health care & assistive technology (e.g.: to support patients with paralysis or for stroke rehabilitation)		Entertainment & recreational use (e.g.: for gaming or sports)						Health care & assistive technology (e.g.: to support patients with paralysis, stroke)		Entertainment & recreational use (e.g.: gaming, sports)	Workplace (e.g.: to track & improve productivity)	Marketing & commerce (e.g.: for targeted advertisements)	Military, police & security use (e.g.: lie detection)			Health care & assistive technology (e.g.: to support patients with paralysis, stroke)
Yes	No, never											Nothing, I had never heard of BCIs before																					Health care & assistive technology (e.g.: to support patients with paralysis or for stroke rehabilitation)	Education & learning (e.g.: to address learning disabilities)							Health care & assistive technology (e.g.: to support patients with paralysis, stroke)								Health care & assistive technology (e.g.: to support patients with paralysis, stroke)
Yes	No, never											Nothing, I had never heard of BCIs before																					Health care & assistive technology (e.g.: to support patients with paralysis or for stroke rehabilitation)	Education & learning (e.g.: to address learning disabilities)	Entertainment & recreational use (e.g.: for gaming or sports)									Workplace (e.g.: to track & improve productivity)	Marketing & commerce (e.g.: for targeted advertisements)	Military, police & security use (e.g.: lie detection)			Health care & assistive technology (e.g.: to support patients with paralysis, stroke)
Yes	No, never											Nothing, I had never heard of BCIs before																					Health care & assistive technology (e.g.: to support patients with paralysis or for stroke rehabilitation)	Education & learning (e.g.: to address learning disabilities)		Workplace (e.g.: to track & improve productivity)	Marketing & commerce (e.g.: for targeted advertisement & personalised needs assessments)	Military, police & security use (e.g.: lie detection)					Entertainment & recreational use (e.g.: gaming, sports)	Workplace (e.g.: to track & improve productivity)
Yes	No, never											Nothing, I had never heard of BCIs before																					Health care & assistive technology (e.g.: to support patients with paralysis or for stroke rehabilitation)								Health care & assistive technology (e.g.: to support patients with paralysis, stroke)	Education & learning (e.g.: to address learning disabilities)
Yes	No, never											I don't know much but I have already heard of BCIs	Hearing aid with brain implant component					Electroencephalography (EEG)						In the news (on TV, radio, online or printed newspaper)									Health care & assistive technology (e.g.: to support patients with paralysis or for stroke rehabilitation)					Military, police & security use (e.g.: lie detection)			Health care & assistive technology (e.g.: to support patients with paralysis, stroke)	Education & learning (e.g.: to address learning disabilities)	Entertainment & recreational use (e.g.: gaming, sports)	Workplace (e.g.: to track & improve productivity)		Military, police & security use (e.g.: lie detection)			Health care & assistive technology (e.g.: to support patients with paralysis, stroke)
Yes	No, never											Nothing, I had never heard of BCIs before																					Health care & assistive technology (e.g.: to support patients with paralysis or for stroke rehabilitation)	Education & learning (e.g.: to address learning disabilities)				Military, police & security use (e.g.: lie detection)			Health care & assistive technology (e.g.: to support patients with paralysis, stroke)	Education & learning (e.g.: to address learning disabilities)	Entertainment & recreational use (e.g.: gaming, sports)			Military, police & security use (e.g.: lie detection)			Health care & assistive technology (e.g.: to support patients with paralysis, stroke)
Yes	No, never											I don't know much but I have already heard of BCIs	Hearing aid with brain implant component	Neuralink (Owned by Elon Musk)				Electroencephalography (EEG)			Functional magnetic resonance imaging (fMRI)			In the news (on TV, radio, online or printed newspaper)			From colleagues at work							Education & learning (e.g.: to address learning disabilities)	Entertainment & recreational use (e.g.: for gaming or sports)			Military, police & security use (e.g.: lie detection)			Health care & assistive technology (e.g.: to support patients with paralysis, stroke)			Workplace (e.g.: to track & improve productivity)	Marketing & commerce (e.g.: for targeted advertisements)				Health care & assistive technology (e.g.: to support patients with paralysis, stroke)
Yes	No, never											I don't know much but I have already heard of BCIs		Neuralink (Owned by Elon Musk)									None of the above	In the news (on TV, radio, online or printed newspaper)	On online forums								Health care & assistive technology (e.g.: to support patients with paralysis or for stroke rehabilitation)	Education & learning (e.g.: to address learning disabilities)	Entertainment & recreational use (e.g.: for gaming or sports)	Workplace (e.g.: to track & improve productivity)		Military, police & security use (e.g.: lie detection)			Health care & assistive technology (e.g.: to support patients with paralysis, stroke)	Education & learning (e.g.: to address learning disabilities)	Entertainment & recreational use (e.g.: gaming, sports)	Workplace (e.g.: to track & improve productivity)	Marketing & commerce (e.g.: for targeted advertisements)	Military, police & security use (e.g.: lie detection)			Health care & assistive technology (e.g.: to support patients with paralysis, stroke)
Yes	No, never											I don't know much but I have already heard of BCIs	Hearing aid with brain implant component										None of the above	In the news (on TV, radio, online or printed newspaper)									Health care & assistive technology (e.g.: to support patients with paralysis or for stroke rehabilitation)	Education & learning (e.g.: to address learning disabilities)							Health care & assistive technology (e.g.: to support patients with paralysis, stroke)	Education & learning (e.g.: to address learning disabilities)	Entertainment & recreational use (e.g.: gaming, sports)	Workplace (e.g.: to track & improve productivity)	Marketing & commerce (e.g.: for targeted advertisements)	Military, police & security use (e.g.: lie detection)			Health care & assistive technology (e.g.: to support patients with paralysis, stroke)
Yes	No, never											I don't know much but I have already heard of BCIs	Hearing aid with brain implant component	Neuralink (Owned by Elon Musk)				Electroencephalography (EEG)			Functional magnetic resonance imaging (fMRI)			In the news (on TV, radio, online or printed newspaper)	On online forums					In the scientific literature			Health care & assistive technology (e.g.: to support patients with paralysis or for stroke rehabilitation)	Education & learning (e.g.: to address learning disabilities)				Military, police & security use (e.g.: lie detection)					Entertainment & recreational use (e.g.: gaming, sports)		Marketing & commerce (e.g.: for targeted advertisements)				Health care & assistive technology (e.g.: to support patients with paralysis, stroke)
Yes	No, never											I don't know much but I have already heard of BCIs	Hearing aid with brain implant component	Neuralink (Owned by Elon Musk)		Others (please specify)	OpenBCI						None of the above	In the news (on TV, radio, online or printed newspaper)	On online forums								Health care & assistive technology (e.g.: to support patients with paralysis or for stroke rehabilitation)								Health care & assistive technology (e.g.: to support patients with paralysis, stroke)	Education & learning (e.g.: to address learning disabilities)	Entertainment & recreational use (e.g.: gaming, sports)			Military, police & security use (e.g.: lie detection)			Health care & assistive technology (e.g.: to support patients with paralysis, stroke)
Yes	No, never											Nothing, I had never heard of BCIs before																					Health care & assistive technology (e.g.: to support patients with paralysis or for stroke rehabilitation)																Health care & assistive technology (e.g.: to support patients with paralysis, stroke)
Yes	No, never											Nothing, I had never heard of BCIs before																					Health care & assistive technology (e.g.: to support patients with paralysis or for stroke rehabilitation)	Education & learning (e.g.: to address learning disabilities)	Entertainment & recreational use (e.g.: for gaming or sports)	Workplace (e.g.: to track & improve productivity)	Marketing & commerce (e.g.: for targeted advertisement & personalised needs assessments)	Military, police & security use (e.g.: lie detection)											Health care & assistive technology (e.g.: to support patients with paralysis, stroke)
Yes	No, never											I don't know much but I have already heard of BCIs											None of the above								Other (please specify)	none	Health care & assistive technology (e.g.: to support patients with paralysis or for stroke rehabilitation)	Education & learning (e.g.: to address learning disabilities)							Health care & assistive technology (e.g.: to support patients with paralysis, stroke)	Education & learning (e.g.: to address learning disabilities)				Military, police & security use (e.g.: lie detection)			Health care & assistive technology (e.g.: to support patients with paralysis, stroke)
Yes	No, never											Nothing, I had never heard of BCIs before																					Health care & assistive technology (e.g.: to support patients with paralysis or for stroke rehabilitation)										Entertainment & recreational use (e.g.: gaming, sports)	Workplace (e.g.: to track & improve productivity)		Military, police & security use (e.g.: lie detection)			Health care & assistive technology (e.g.: to support patients with paralysis, stroke)
Yes	Yes, I am currently using one						I'm not sure	For medical purposes (please specify)	I havent the study says nothing about having to have used one only about gaining opinions			I don't know much but I have already heard of BCIs	Hearing aid with brain implant component					Electroencephalography (EEG)				Electrocorticography (ECoG), a type of intracranial electroencephalography (iEEG)									Other (please specify)	at work	Health care & assistive technology (e.g.: to support patients with paralysis or for stroke rehabilitation)								Health care & assistive technology (e.g.: to support patients with paralysis, stroke)								Health care & assistive technology (e.g.: to support patients with paralysis, stroke)
Yes	No, never											Nothing, I had never heard of BCIs before																					Health care & assistive technology (e.g.: to support patients with paralysis or for stroke rehabilitation)								Health care & assistive technology (e.g.: to support patients with paralysis, stroke)		Entertainment & recreational use (e.g.: gaming, sports)			Military, police & security use (e.g.: lie detection)			Health care & assistive technology (e.g.: to support patients with paralysis, stroke)
Yes	No, never											I don't know much but I have already heard of BCIs	Hearing aid with brain implant component	Neuralink (Owned by Elon Musk)									None of the above	In the news (on TV, radio, online or printed newspaper)									Health care & assistive technology (e.g.: to support patients with paralysis or for stroke rehabilitation)	Education & learning (e.g.: to address learning disabilities)							Health care & assistive technology (e.g.: to support patients with paralysis, stroke)	Education & learning (e.g.: to address learning disabilities)	Entertainment & recreational use (e.g.: gaming, sports)			Military, police & security use (e.g.: lie detection)			Health care & assistive technology (e.g.: to support patients with paralysis, stroke)
[truncated: 150 more rows]
[truncated: 122 more columns]
